# Supplementary material for: New Mutations in cls Lead to Daptomycin Resistance in a Clinical Vancomycin- and Daptomycin-Resistant Enterococcus faecium Strain
Source: Front Microbiol. 2022 Jun 21;13:896916. doi: 10.3389/fmicb.2022.896916 (PMC9253605; doi:10.3389/fmicb.2022.896916)
Supplement: Supplementary file 1 [file Table_1.xlsx]

## Sheet: EF332.5.15.AnnoSummary
Supplementary Table 1 Annotation of E.faecium EF332 genome
Gene_id	Locus	{nr}	{SwissProt}	{KEGG}	{COG}	{TCDB}	{GO}	{PHI}	{VFDB}	{ARDB}	{CARD}	{Secretory_Protein}	{T3SS}	{CAZy}
Annotation_num		3121	1321	2980	2111	319	2062	197	130	12	44	53	42	124
EF332.5.15_GM000024	{Chr1:1:1335:+}	{WP_002288360.1; MULTISPECIES: chromosomal replication initiation protein DnaA [Enterococcus|Enterococcus faecium|Enterococcus sp.]}	{Q839Z5; Chromosomal replication initiator protein DnaA }	{efm:M7W_223; K02313 dnaA chromosomal replication initiator protein -- Processing; Signal transduction; Two-component system [PATH:ko02020] Processes; Cell growth and death; Cell cycle - Caulobacter [PATH:ko04112]}	{NP_813814; COG0593 Chromosomal replication initiation ATPase DnaA L Replication, recombination and repair ;}	{NA}	{GO:0006352; transcription initiation, DNA-dependent; biological_process GO:0043565; sequence-specific DNA binding; molecular_function GO:0005669; transcription factor TFIID complex; cellular_component GO:0006270; DNA-dependent DNA replication initiation; biological_process GO:0002949; NA GO:0006275; regulation of DNA replication; biological_process GO:0003723; RNA binding; molecular_function GO:…	{NA}	{NA}	{NA}	{NA}	{NA}	{false}	{NA}
EF332.5.15_GM000025	{Chr1:1533:2663:+}	{WP_002288361.1; DNA polymerase III beta subunit (EC 2. 7. 7. 7) [Enterococcus faecium]}	{O06672; Beta sliding clamp }	{efau:EFAU085_00002; K02338 dnaN DNA polymerase III subunit beta 2.7.7.7 Metabolism; Nucleotide metabolism; Purine metabolism [PATH:ko00230] Metabolism; Nucleotide metabolism; Pyrimidine metabolism [PATH:ko00240] Metabolism; Metabolism of terpenoids and polyketides; Metabolic pathways [PATH:ko01100] Processing; Replication and repair; DNA replication [PATH:ko03030] Processing; Replication and rep…	{NP_813815; COG0592 DNA polymerase III sliding clamp (beta) subunit, PCNA homolog L Replication, recombination and repair ;}	{NA}	{GO:0008408; 3'-5' exonuclease activity; molecular_function GO:0006260; DNA replication; biological_process GO:0009360; DNA polymerase III complex; cellular_component GO:0003677; DNA binding; molecular_function GO:0003887; DNA-directed DNA polymerase activity; molecular_function}	{NA}	{NA}	{NA}	{NA}	{NA}	{true}	{NA}
EF332.5.15_GM000026	{Chr1:2826:3134:+}	{WP_002288362.1; similar to Uncharacterized conserved protein [Enterococcus faecium DO]}	{P05650; Uncharacterized protein YaaA }	{efau:EFAU085_00003; }	{YP_004455311; COG2501 Ribosome-associated protein YbcJ, S4-like RNA binding protein J Translation, ribosomal structure and biogenesis ;}	{NA}	{NA}	{NA}	{NA}	{NA}	{NA}	{NA}	{false}	{NA}
EF332.5.15_GM000027	{Chr1:3121:4245:+}	{WP_002288363.1; MULTISPECIES: DNA replication/repair protein RecF [Enterococcus|Enterococcus faecium|Enterococcus sp.]}	{Q839Z2; DNA replication and repair protein RecF }	{efau:EFAU085_00004; K03629 recF DNA replication and repair protein RecF -- Processing; Replication and repair; Homologous recombination [PATH:ko03440]}	{NP_813817; COG1195 Recombinational DNA repair ATPase RecF L Replication, recombination and repair ;}	{NA}	{GO:0005524; ATP binding; molecular_function}	{NA}	{NA}	{NA}	{NA}	{NA}	{false}	{NA}
EF332.5.15_GM000028	{Chr1:4242:6188:+}	{WP_002288364.1; DNA topoisomerase (ATP-hydrolyzing) subunit B [Enterococcus faecium DO]}	{Q839Z1; DNA gyrase subunit B }	{eft:M395_00025; K02470 gyrB DNA gyrase subunit B 5.99.1.3 }	{NP_813818; COG0187 DNA gyrase/topoisomerase IV, subunit B L Replication, recombination and repair ;}	{NA}	{GO:0005524; ATP binding; molecular_function GO:0003677; DNA binding; molecular_function GO:0006265; DNA topological change; biological_process GO:0003918; DNA topoisomerase (ATP-hydrolyzing) activity; molecular_function}	{NA}	{NA}	{NA}	{ARO:3003305; Ureaplasma urealyticum gyrB conferring resistance to fluoroquinolone 713.761 antibiotic resistant gene variant or mutant, fluoroquinolone resistance protein }	{NA}	{false}	{NA}
EF332.5.15_GM000029	{Chr1:6208:8679:+}	{WP_002321575.1; MULTISPECIES: DNA gyrase subunit A [Enterococcus|Enterococcus faecium|Enterococcus sp.]}	{Q5XC58; DNA gyrase subunit A }	{efu:HMPREF0351_10006; K02469 gyrA DNA gyrase subunit A 5.99.1.3 }	{NP_813819; COG0188 DNA gyrase/topoisomerase IV, subunit A L Replication, recombination and repair ;}	{NA}	{GO:0003918; DNA topoisomerase (ATP-hydrolyzing) activity; molecular_function GO:0003916; DNA topoisomerase activity; molecular_function GO:0006265; DNA topological change; biological_process GO:0005694; chromosome; cellular_component GO:0005524; ATP binding; molecular_function GO:0003677; DNA binding; molecular_function}	{PHI:849; Q75WC1 GyrA 337 Burkholderia glumae Bacterial grain rot Oryza sativa (related: rice) DNA gyrase (bacterial topoisomerase II) Gene mutation: characterised chemistry target: sensitivity to chemical}	{NA}	{NA}	{ARO:3003294, ARO:3003789, ARO:3003684; Pseudomonas aeruginosa gyrA conferring resistance to fluoroquinolones, Escherichia coli gyrA conferring resistance to fluoroquinolones, Campylobacter jejuni gyrA conferring resistance to fluoroquinolones 827.395, 731.865, 817.379 antibiotic resistant gene variant or mutant, fluoroquinolone resistance protein }	{NA}	{false}	{NA}
EF332.5.15_GM000030	{Chr1:8915:9214:+}	{WP_002288366.1; MULTISPECIES: 30S ribosomal protein S6 [Clostridioides difficile|Enterococcus|Enterococcus faecium|Enterococcus sp.]}	{Q839Z0; 30S ribosomal protein S6 }	{efm:M7W_229; K02990 RP-S6, MRPS6, rpsF small subunit ribosomal protein S6 -- Processing; Translation; Ribosome [PATH:ko03010]}	{NP_813820; COG0360 Ribosomal protein S6 J Translation, ribosomal structure and biogenesis ;}	{NA}	{GO:0005515; protein binding; molecular_function GO:0019843; rRNA binding; molecular_function GO:0003735; structural constituent of ribosome; molecular_function GO:0005840; ribosome; cellular_component GO:0006412; translation; biological_process}	{NA}	{NA}	{NA}	{NA}	{NA}	{false}	{NA}
EF332.5.15_GM000031	{Chr1:9255:9776:+}	{WP_002293130.1; single-strand binding family protein [Enterococcus faecium]}	{Q839Y9; Single-stranded DNA-binding protein }	{efu:HMPREF0351_10008; K03111 ssb single-strand DNA-binding protein -- Processing; Replication and repair; DNA replication [PATH:ko03030] Processing; Replication and repair; Mismatch repair [PATH:ko03430] Processing; Replication and repair; Homologous recombination [PATH:ko03440]}	{NP_813821; COG0629 Single-stranded DNA-binding protein L Replication, recombination and repair ;}	{gnl|TC-DB|Q5G3M3; 3.A.7.19.1 Single-stranded DNA-binding protein OS=Enterococcus faecalis GN=pcfS PE=3 SV=1}	{GO:0003697; single-stranded DNA binding; molecular_function GO:0003676; nucleic acid binding; molecular_function GO:0003677; DNA binding; molecular_function GO:0004518; nuclease activity; molecular_function}	{NA}	{NA}	{NA}	{NA}	{NA}	{false}	{NA}
EF332.5.15_GM000032	{Chr1:9802:10038:+}	{WP_002288370.1; SSU ribosomal protein S18p @ SSU ribosomal protein S18p2C zinc-independent' [Clostridioides difficile|Enterococcus faecium]}	{Q839Y8; 30S ribosomal protein S18 }	{efm:M7W_231; K02963 RP-S18, MRPS18, rpsR small subunit ribosomal protein S18 -- Processing; Translation; Ribosome [PATH:ko03010]}	{YP_004455318; COG0238 Ribosomal protein S18 J Translation, ribosomal structure and biogenesis ;}	{NA}	{GO:0006412; translation; biological_process GO:0005840; ribosome; cellular_component GO:0003735; structural constituent of ribosome; molecular_function GO:0005622; intracellular; cellular_component}	{NA}	{NA}	{NA}	{NA}	{NA}	{false}	{NA}
EF332.5.15_GM000033	{Chr1:10181:12154:+}	{WP_002288371.1; Bifunctional oligoribonuclease and PAP phosphatase NrnA [Enterococcus faecium]}	{A0A0H3GCG4; Cyclic-di-AMP phosphodiesterase PdeA }	{efau:EFAU085_00011; K22927 gdpP cyclic-di-AMP phosphodiesterase GdpP 3.1.4.- }	{NP_813823; COG3887 c-di-AMP phosphodiesterase, consists of a GGDEF-like and DHH domains T Signal transduction mechanisms ;}	{NA}	{GO:0003676; nucleic acid binding; molecular_function}	{PHI:4222; Q04HX1 Pde1 1313 Streptococcus pneumoniae Pneumonia Mus musculus (related: house mouse) c-di-AMP phosphodiesterase activity Gene deletion: full reduced virulence}	{NA}	{NA}	{NA}	{NA}	{false}	{NA}
EF332.5.15_GM000034	{Chr1:12160:12612:+}	{WP_002288372.1; MULTISPECIES: 50S ribosomal protein L9 [Clostridioides difficile|Enterococcus|Enterococcus faecium|Enterococcus sp.]}	{Q839Y6; 50S ribosomal protein L9 }	{efm:M7W_233; K02939 RP-L9, MRPL9, rplI large subunit ribosomal protein L9 -- Processing; Translation; Ribosome [PATH:ko03010]}	{NP_813824; COG0359 Ribosomal protein L9 J Translation, ribosomal structure and biogenesis ;}	{NA}	{GO:0080009; mRNA methylation; biological_process GO:0005634; nucleus; cellular_component}	{NA}	{NA}	{NA}	{NA}	{NA}	{false}	{NA}
EF332.5.15_GM000035	{Chr1:12886:14253:+}	{WP_002288373.1; Replicative DNA helicase (EC 3. 6. 1. -) [SA14-24] [Clostridioides difficile|Enterococcus faecium|Enterococcus sp.]}	{P37469; Replicative DNA helicase }	{eft:M395_00060; K02314 dnaB replicative DNA helicase 3.6.4.12 Processing; Replication and repair; DNA replication [PATH:ko03030] Processes; Cell growth and death; Cell cycle - Caulobacter [PATH:ko04112]}	{NP_813825; COG0305 Replicative DNA helicase L Replication, recombination and repair ;}	{NA}	{GO:0006260; DNA replication; biological_process GO:0003678; DNA helicase activity; molecular_function GO:0005524; ATP binding; molecular_function}	{NA}	{NA}	{NA}	{NA}	{NA}	{false}	{NA}
EF332.5.15_GM000036	{Chr1:15033:16325:+}	{WP_002288375.1; Adenylosuccinate synthetase (EC 6. 3. 4. 4) [Enterococcus faecium|Enterococcus sp.]}	{Q839Y4; Adenylosuccinate synthetase }	{efu:HMPREF0351_10013; K01939 purA, ADSS adenylosuccinate synthase 6.3.4.4 Metabolism; Nucleotide metabolism; Purine metabolism [PATH:ko00230] Metabolism; Amino acid metabolism; Alanine, aspartate and glutamate metabolism [PATH:ko00250] Metabolism; Metabolism of terpenoids and polyketides; Metabolic pathways [PATH:ko01100]}	{NP_813826; COG0104 Adenylosuccinate synthase F Nucleotide transport and metabolism ;}	{NA}	{GO:0006164; purine nucleotide biosynthetic process; biological_process GO:0004019; adenylosuccinate synthase activity; molecular_function GO:0005525; GTP binding; molecular_function}	{PHI:7344; A0A0H2XG07 PurA 1280 Staphylococcus aureus Skin infections; food poisoning; respiratory diseases Danio rerio (related: zebrafish) Adenylosuccinate synthetase Gene mutation reduced virulence}	{NA}	{NA}	{NA}	{NA}	{false}	{NA}
EF332.5.15_GM000037	{Chr1:17112:17975:+}	{EEV41645.1; DegV family protein [Enterococcus faecium]}	{Q8XPD7; DegV domain-containing protein CPE0026 }	{efc:EFAU004_00022; }	{NP_813827; COG1307 Fatty acid-binding protein DegV (function unknown) I Lipid transport and metabolism ;}	{NA}	{NA}	{NA}	{NA}	{NA}	{NA}	{NA}	{false}	{NA}
EF332.5.15_GM000038	{Chr1:18104:19726:-}	{WP_002288381.1; ABC superfamily ATP binding cassette transporter, ABC protein [Enterococcus faecium DO]}	{O31716; Uncharacterized ABC transporter ATP-binding protein YkpA }	{efm:M7W_237; }	{NP_813828; COG0488 ATPase components of ABC transporters with duplicated ATPase domains R General function prediction only ;}	{gnl|TC-DB|Q83XH1; 3.A.1.121.4 ABC transporter - Clostridium hathewayi.}	{GO:0005524; ATP binding; molecular_function GO:0016887; ATPase activity; molecular_function GO:0003924; GTPase activity; molecular_function GO:0016301; kinase activity; molecular_function GO:0005525; GTP binding; molecular_function}	{NA}	{NA}	{NA}	{NA}	{NA}	{false}	{NA}
EF332.5.15_GM000039	{Chr1:19957:20496:+}	{WP_002288383.1; acid-resistance membrane protein [Enterococcus faecium|Enterococcus sp.]}	{NA}	{efm:M7W_238; }	{NP_813835; COG3247 Uncharacterized membrane protein HdeD, DUF308 family S Function unknown ;}	{NA}	{NA}	{NA}	{NA}	{NA}	{NA}	{NA}	{false}	{NA}
EF332.5.15_GM000040	{Chr1:20682:22412:-}	{WP_002288384.1; MULTISPECIES: pyruvate oxidase [Enterococcus|Enterococcus faecium|Enterococcus sp.]}	{P37063; Pyruvate oxidase }	{efc:EFAU004_00025; K00158 E1.2.3.3, poxL pyruvate oxidase 1.2.3.3 Metabolism; Carbohydrate metabolism; Pyruvate metabolism [PATH:ko00620] Metabolism; Metabolism of terpenoids and polyketides; Metabolic pathways [PATH:ko01100]}	{YP_004456453; COG0028 Acetolactate synthase large subunit or other thiamine pyrophosphate-requiring enzyme EH Amino acid transport and metabolism ; Coenzyme transport and metabolism ;}	{NA}	{GO:0000287; magnesium ion binding; molecular_function GO:0030976; thiamine pyrophosphate binding; molecular_function GO:0016491; oxidoreductase activity; molecular_function GO:0003824; NA GO:0055114; oxidation-reduction process; biological_process}	{PHI:3604; Q54970 spxB 1313 Streptococcus pneumoniae Pneumococcal pneumonia Mus musculus (related: house mouse) Pyruvate Oxidase Gene Gene mutation; gene complementation increased virulence (hypervirulence)}	{NA}	{NA}	{NA}	{NA}	{false}	{NA}
EF332.5.15_GM000041	{Chr1:22577:23395:+}	{WP_002294342.1; ZIP family zinc (Zn2+)-iron (Fe2+) membrane protein [Enterococcus faecium DO]}	{Q6P6S2; Zinc transporter ZIP11 }	{efc:EFAU004_00026; K07238 TC.ZIP, zupT, ZRT3, ZIP2 zinc transporter, ZIP family -- }	{YP_006992455; COG0428 Zinc transporter ZupT P Inorganic ion transport and metabolism ;}	{gnl|TC-DB|Q8N1S5; 2.A.5.5.2 Zinc transporter ZIP11 OS=Homo sapiens GN=SLC39A11 PE=2 SV=3}	{GO:0006508; proteolysis; biological_process GO:0030436; asexual sporulation; biological_process GO:0046873; metal ion transmembrane transporter activity; molecular_function GO:0030001; metal ion transport; biological_process GO:0004190; aspartic-type endopeptidase activity; molecular_function GO:0016020; membrane; cellular_component GO:0055085; transmembrane transport; biological_process}	{NA}	{NA}	{NA}	{NA}	{NA}	{false}	{NA}
EF332.5.15_GM000042	{Chr1:23498:23695:-}	{WP_002294340.1; MULTISPECIES: hypothetical protein [Enterococcus|Enterococcus faecium|Enterococcus faecium,|Enterococcus sp.]}	{NA}	{eft:M395_00095; }	{NA}	{NA}	{GO:0071436; sodium ion export; biological_process GO:0008948; oxaloacetate decarboxylase activity; molecular_function GO:0016020; membrane; cellular_component GO:0019087; transformation of host cell by virus; biological_process GO:0016021; integral to membrane; cellular_component GO:0015081; sodium ion transmembrane transporter activity; molecular_function}	{NA}	{NA}	{NA}	{NA}	{NA}	{false}	{NA}
EF332.5.15_GM000043	{Chr1:23864:24442:+}	{WP_002288651.1; Protein of unknown function DUF1211 [Enterococcus faecium DO]}	{A0A086F3E3; Potassium channel HX13_20290 }	{efau:EFAU085_00021; }	{NP_815071; COG3548 Uncharacterized membrane protein S Function unknown ;}	{gnl|TC-DB|K9UKU9; 1.A.78.2.9 Putative integral membrane protein OS=Chamaesiphon minutus PCC 6605 GN=Cha6605_4324 PE=4 SV=1}	{GO:0005267; potassium channel activity; molecular_function}	{NA}	{NA}	{NA}	{NA}	{NA}	{false}	{NA}
EF332.5.15_GM000044	{Chr1:24531:24674:+}	{WP_002317026.1; hypothetical protein [Enterococcus faecium]}	{NA}	{eft:M395_00105; }	{NA}	{NA}	{NA}	{NA}	{NA}	{NA}	{NA}	{NA}	{false}	{NA}
EF332.5.15_GM000045	{Chr1:25487:26005:-}	{WP_002321474.1; teicoplanin resistance protein VanZ [Enterococcus faecium]}	{Q06242; Protein VanZ }	{eft:M395_00110; }	{YP_004971853; COG4767 Glycopeptide antibiotics resistance protein V Defense mechanisms ;}	{NA}	{NA}	{NA}	{NA}	{NA}	{NA}	{NA}	{false}	{NA}
EF332.5.15_GM000046	{Chr1:26244:27374:+}	{EJX40539.1; hypothetical protein [Enterococcus faecium]}	{NA}	{eft:M395_00115; }	{NA}	{NA}	{NA}	{NA}	{NA}	{NA}	{NA}	{NA}	{false}	{NA}
EF332.5.15_GM000047	{Chr1:27697:28575:+}	{WP_002321472.1; MULTISPECIES: hypothetical protein [Enterococcus|Enterococcus faecium|Enterococcus faecium,|Enterococcus sp.]}	{NA}	{efu:HMPREF0351_10024; }	{NA}	{NA}	{NA}	{NA}	{NA}	{NA}	{NA}	{NA}	{false}	{NA}
EF332.5.15_GM000048	{Chr1:29051:29167:+}	{EAN09448.1; conserved hypothetical protein [Clostridioides difficile|Enterococcus faecium|Enterococcus faecium,|Enterococcus sp.]}	{NA}	{efm:M7W_247; }	{NA}	{NA}	{GO:0004674; protein serine/threonine kinase activity; molecular_function}	{NA}	{NA}	{NA}	{NA}	{NA}	{false}	{NA}
EF332.5.15_GM000049	{Chr1:30095:30433:+}	{WP_002288643.1; MULTISPECIES: hypothetical protein [Clostridioides difficile|Enterococcus|Enterococcus faecium|Enterococcus faecium,|Enterococcus sp.]}	{NA}	{eft:M395_00130; }	{NA}	{NA}	{NA}	{NA}	{NA}	{NA}	{NA}	{NA}	{false}	{NA}
EF332.5.15_GM000050	{Chr1:30527:30757:+}	{WP_002288642.1; MULTISPECIES: hypothetical protein [Enterococcus|Enterococcus faecium|Enterococcus faecium,|Enterococcus sp.]}	{NA}	{efu:HMPREF0351_10026; K03671 trxA thioredoxin 1 -- Systems; Immune system; NOD-like receptor signaling pathway [PATH:ko04621] Diseases; Cardiovascular diseases; Fluid shear stress and atherosclerosis [PATH:ko05418]}	{NA}	{NA}	{GO:0045454; cell redox homeostasis; biological_process GO:0046983; protein dimerization activity; molecular_function GO:0006355; regulation of transcription, DNA-dependent; biological_process}	{NA}	{NA}	{NA}	{NA}	{NA}	{false}	{NA}
EF332.5.15_GM000051	{Chr1:30911:32122:-}	{ADO66841.1; transposase, Mutator family [Enterococcus faecalis TX2137]}	{P59787; Transposase for insertion sequence element IS256 in transposon Tn4001 }	{eft:M395_11190; }	{YP_006991518; COG3328 Transposase (or an inactivated derivative) X Mobilome: prophages, transposons;}	{NA}	{GO:0004803; transposase activity; molecular_function GO:0003677; DNA binding; molecular_function GO:0006313; transposition, DNA-mediated; biological_process}	{NA}	{NA}	{NA}	{NA}	{NA}	{false}	{NA}
EF332.5.15_GM000052	{Chr1:32489:32860:+}	{WP_002288640.1; transcriptional regulator, Cro/CI family, putative [Enterococcus faecium]}	{NA}	{eft:M395_00140; }	{NA}	{NA}	{NA}	{NA}	{NA}	{NA}	{NA}	{NA}	{true}	{NA}
EF332.5.15_GM000053	{Chr1:33134:33826:-}	{WP_002288638.1; HAD-superfamily hydrolase, subfamily IA, variant 3 [Enterococcus faecium]}	{NA}	{efm:M7W_250; }	{YP_003309458; COG0637 Beta-phosphoglucomutase or related phosphatase, HAD superfamily GR Carbohydrate transport and metabolism ; General function prediction only ;}	{NA}	{NA}	{NA}	{NA}	{NA}	{NA}	{NA}	{false}	{NA}
EF332.5.15_GM000054	{Chr1:33829:34614:-}	{WP_002288637.1; DeoR family transcriptional regulator, lactose phosphotransferase system repressor [Enterococcus faecium|Enterococcus sp.]}	{P18816; Lactose phosphotransferase system repressor }	{efc:EFAU004_00038; K02530 lacR DeoR family transcriptional regulator, lactose phosphotransferase system repressor -- }	{NP_269739; COG1349 DNA-binding transcriptional regulator of sugar metabolism, DeoR/GlpR family KG Transcription ; Carbohydrate transport and metabolism ;}	{NA}	{GO:0009289; pilus; cellular_component GO:0008152; NA GO:0008410; CoA-transferase activity; molecular_function GO:0006355; regulation of transcription, DNA-dependent; biological_process GO:0006525; arginine metabolic process; biological_process GO:0005622; intracellular; cellular_component GO:0003700; sequence-specific DNA binding transcription factor activity; molecular_function}	{NA}	{NA}	{NA}	{NA}	{NA}	{false}	{NA}
EF332.5.15_GM000055	{Chr1:34851:36251:+}	{WP_002288636.1; MULTISPECIES: 6-phospho-beta-galactosidase [Clostridioides difficile|Enterococcus|Enterococcus faecium|Enterococcus sp.]}	{C7N8L9; 6-phospho-beta-galactosidase }	{efau:EFAU085_00032; K01220 E3.2.1.85, lacG 6-phospho-beta-galactosidase 3.2.1.85 Metabolism; Carbohydrate metabolism; Galactose metabolism [PATH:ko00052] Metabolism; Metabolism of terpenoids and polyketides; Metabolic pathways [PATH:ko01100]}	{YP_003163491; COG2723 Beta-glucosidase/6-phospho-beta-glucosidase/beta-galactosidase G Carbohydrate transport and metabolism ;}	{NA}	{GO:0005975; carbohydrate metabolic process; biological_process GO:0004553; hydrolase activity, hydrolyzing O-glycosyl compounds; molecular_function}	{NA}	{NA}	{NA}	{NA}	{NA}	{false}	{AAQ43959.1_; GH1 尾-glucosidase (EC 3.2.1.21); 尾-galactosidase (EC 3.2.1.23); 尾-mannosidase (EC 3.2.1.25); 尾-glucuronidase (EC 3.2.1.31); 尾-xylosidase (EC 3.2.1.37); 尾-D-fucosidase (EC 3.2.1.38); phlorizin hydrolase (EC 3.2.1.62); exo-尾-1,4-glucanase (EC 3.2.1.74); 6-phospho-尾-galactosidase (EC 3.2.1.85); 6-phospho-尾-glucosidase (EC 3.2.1.86); strictosidine 尾-glucosidase (EC 3.2.1.105); lactase (…
EF332.5.15_GM000056	{Chr1:36261:36593:+}	{WP_002304001.1; PTS family lactose-N, N'-diacetylchitobiose-beta-glucoside (lac) porter component IIA [Enterococcus faecium DO]}	{P23532; PTS system lactose-specific EIIA component }	{efu:HMPREF0351_10031; K02786 PTS-Lac-EIIA, lacF PTS system, lactose-specific IIA component 2.7.1.207 Metabolism; Carbohydrate metabolism; Galactose metabolism [PATH:ko00052] Metabolism; Metabolism of terpenoids and polyketides; Metabolic pathways [PATH:ko01100] Processing; Membrane transport; Phosphotransferase system (PTS) [PATH:ko02060]}	{YP_003163489; COG1447 Phosphotransferase system cellobiose-specific component IIA G Carbohydrate transport and metabolism ;}	{gnl|TC-DB|Q045X4; 4.A.3.1.2 PTS system lactose-specific IIA component, Lac family OS=Lactobacillus gasseri (strain ATCC 33323 / DSM 20243) GN=LGAS_0342 PE=4 SV=1}	{GO:0009401; phosphoenolpyruvate-dependent sugar phosphotransferase system; biological_process}	{NA}	{NA}	{NA}	{NA}	{NA}	{false}	{NA}
EF332.5.15_GM000057	{Chr1:36606:38279:+}	{WP_002288634.1; Phosphotransferase system, lactose/cellobiose-specific IIB subunit: PTS lactose/cellobiose IIC component [Enterococcus faecium DO]}	{P50976; PTS system lactose-specific EIICB component }	{efu:HMPREF0351_10032; K02787 PTS-Lac-EIIB, lacE PTS system, lactose-specific IIB component 2.7.1.207 Metabolism; Carbohydrate metabolism; Galactose metabolism [PATH:ko00052] Metabolism; Metabolism of terpenoids and polyketides; Metabolic pathways [PATH:ko01100] Processing; Membrane transport; Phosphotransferase system (PTS) [PATH:ko02060]}	{NP_269900; COG1455 Phosphotransferase system cellobiose-specific component IIC G Carbohydrate transport and metabolism ;}	{gnl|TC-DB|P11162; 4.A.3.1.1 PTS system, lactose-specific IIBC component (EIIBC-LAC) (Lactose- permease IIBC component) (Phosphotransferase enzyme II, BC component) (EC 2.7.1.69) (EII-LAC) - Staphylococcus aureus.}	{GO:0016020; membrane; cellular_component GO:0009401; phosphoenolpyruvate-dependent sugar phosphotransferase system; biological_process GO:0008982; protein-N(PI)-phosphohistidine-sugar phosphotransferase activity; molecular_function}	{NA}	{NA}	{NA}	{NA}	{NA}	{false}	{NA}
EF332.5.15_GM000058	{Chr1:38293:39924:+}	{WP_002288633.1; arabinogalactan endo-1, 4-beta-galactosidase family protein [Enterococcus faecium]}	{NA}	{efc:EFAU004_00042; K01224 E3.2.1.89 arabinogalactan endo-1,4-beta-galactosidase 3.2.1.89 }	{YP_003153873; COG3867 Arabinogalactan endo-1,4-beta-galactosidase G Carbohydrate transport and metabolism ;}	{NA}	{GO:0015926; glucosidase activity; molecular_function GO:0004553; hydrolase activity, hydrolyzing O-glycosyl compounds; molecular_function GO:0005975; carbohydrate metabolic process; biological_process}	{NA}	{NA}	{NA}	{NA}	{YES}	{false}	{AFC62128.1_; CBM61 Modules of approx. 150 residues found appended to GH16, GH30, GH31, GH43, GH53 and GH66 catalytic domains. A 尾-1,4-galactan binding function has been demonstrated for the CBM61 of Thermotoga maritima GH53 galactanase [PMID: 20826814]. -; AFC62128.1_; GH53 endo-尾-1,4-galactanase (EC 3.2.1.89). -}
EF332.5.15_GM000059	{Chr1:40507:41709:-}	{WP_010729379.1; site-specific tyrosine recombinase XerC-family protein [Enterococcus faecium]}	{NA}	{eth:CK496_00155; }	{NA}	{NA}	{GO:0003677; DNA binding; molecular_function GO:0006310; DNA recombination; biological_process GO:0015074; DNA integration; biological_process}	{NA}	{NA}	{NA}	{NA}	{NA}	{false}	{NA}
EF332.5.15_GM000060	{Chr1:41712:41906:-}	{WP_002351139.1; MULTISPECIES: hypothetical protein [Enterococcus|Enterococcus faecium|Enterococcus faecium,|Enterococcus sp.]}	{NA}	{eth:CK496_00160; }	{NA}	{NA}	{GO:0005524; ATP binding; molecular_function GO:0009379; Holliday junction helicase complex; cellular_component GO:0006281; DNA repair; biological_process GO:0009378; four-way junction helicase activity; molecular_function GO:0006310; DNA recombination; biological_process}	{NA}	{NA}	{NA}	{NA}	{NA}	{false}	{NA}
EF332.5.15_GM000061	{Chr1:41953:42801:-}	{WP_010729378.1; MULTISPECIES: rep protein [Enterococcus|Enterococcus faecium|Enterococcus sp.]}	{NA}	{eth:CK496_09195; }	{NA}	{NA}	{NA}	{NA}	{NA}	{NA}	{NA}	{NA}	{false}	{NA}
EF332.5.15_GM000062	{Chr1:43006:43356:-}	{WP_010729377.1; MULTISPECIES: hypothetical protein [Enterococcus|Enterococcus faecium|Enterococcus faecium,|Enterococcus sp.]}	{NA}	{eth:CK496_12085; }	{NA}	{NA}	{NA}	{NA}	{NA}	{NA}	{NA}	{NA}	{false}	{NA}
EF332.5.15_GM000063	{Chr1:43534:44397:+}	{WP_010729376.1; helix-turn-helix domain-containing protein [Enterococcus faecium]}	{NA}	{eth:CK496_00175; }	{NA}	{NA}	{GO:0043565; sequence-specific DNA binding; molecular_function GO:0046782; regulation of viral transcription; biological_process}	{NA}	{NA}	{NA}	{NA}	{NA}	{false}	{NA}
EF332.5.15_GM000064	{Chr1:45021:46013:+}	{WP_005233042.1; carbohydrate ABC transporter membrane protein 1, CUT1 family [Enterococcus casseliflavus]}	{P39128; Protein LplB }	{ega:AL523_04315; K17319 lplB putative aldouronate transport system permease protein -- Processing; Membrane transport; ABC transporters [PATH:ko02010]}	{NP_346231; COG4209 ABC-type polysaccharide transport system, permease component G Carbohydrate transport and metabolism ;}	{NA}	{GO:0016020; membrane; cellular_component GO:0006810; transport; biological_process}	{NA}	{NA}	{NA}	{NA}	{NA}	{false}	{NA}
EF332.5.15_GM000065	{Chr1:46029:46913:+}	{WP_005230433.1; MULTISPECIES: sugar ABC transporter permease [Enterococcus|Enterococcus casseliflavus|Enterococcus faecium|Enterococcus sp.]}	{NA}	{ecas:ECBG_03031; K17320 lplC putative aldouronate transport system permease protein -- Processing; Membrane transport; ABC transporters [PATH:ko02010]}	{NP_346230; COG0395 ABC-type glycerol-3-phosphate transport system, permease component G Carbohydrate transport and metabolism ;}	{NA}	{GO:0016020; membrane; cellular_component GO:0006810; transport; biological_process}	{NA}	{NA}	{NA}	{NA}	{NA}	{false}	{NA}
EF332.5.15_GM000066	{Chr1:46932:48569:+}	{EGC70570.1; ABC transporter, solute-binding protein [Enterococcus casseliflavus ATCC 12755]}	{NA}	{ega:AL523_04305; K17318 K17318, lplA putative aldouronate transport system substrate-binding protein -- Processing; Membrane transport; ABC transporters [PATH:ko02010]}	{NP_346229; COG1653 ABC-type glycerol-3-phosphate transport system, periplasmic component G Carbohydrate transport and metabolism ;}	{NA}	{GO:0005215; NA GO:0006810; transport; biological_process}	{NA}	{NA}	{NA}	{NA}	{NA}	{false}	{NA}
EF332.5.15_GM000067	{Chr1:48570:50054:+}	{EOG14319.1; sucrose-6-phosphate hydrolase [Enterococcus faecium]}	{NA}	{ega:AL523_04300; K01193 INV, sacA beta-fructofuranosidase 3.2.1.26 Metabolism; Carbohydrate metabolism; Galactose metabolism [PATH:ko00052] Metabolism; Carbohydrate metabolism; Starch and sucrose metabolism [PATH:ko00500] Metabolism; Metabolism of terpenoids and polyketides; Metabolic pathways [PATH:ko01100]}	{NP_346228; COG1621 Sucrose-6-phosphate hydrolase SacC, GH32 family G Carbohydrate transport and metabolism ;}	{NA}	{GO:0004553; hydrolase activity, hydrolyzing O-glycosyl compounds; molecular_function GO:0005975; carbohydrate metabolic process; biological_process}	{NA}	{NA}	{NA}	{NA}	{NA}	{false}	{AQY33430.1_; GH32 invertase (EC 3.2.1.26); endo-inulinase (EC 3.2.1.7); 尾-2,6-fructan 6-levanbiohydrolase (EC 3.2.1.64); endo-levanase (EC 3.2.1.65); exo-inulinase (EC 3.2.1.80); fructan 尾-(2,1)-fructosidase/1-exohydrolase (EC 3.2.1.153); fructan 尾-(2,6)-fructosidase/6-exohydrolase (EC 3.2.1.154); sucrose:sucrose 1-fructosyltransferase (EC 2.4.1.99); fructan:fructan 1-fructosyltransferase (EC 2.…
EF332.5.15_GM000068	{Chr1:50231:51223:+}	{WP_010729373.1; MULTISPECIES: LacI family transcriptional regulator [Enterococcus|Enterococcus faecium|Enterococcus sp.]}	{NA}	{ecas:ECBG_03034; K02529 lacI, galR LacI family transcriptional regulator -- }	{YP_006994501; COG1609 DNA-binding transcriptional regulator, LacI/PurR family K Transcription ;}	{NA}	{GO:0003677; DNA binding; molecular_function GO:0006355; regulation of transcription, DNA-dependent; biological_process GO:0043565; sequence-specific DNA binding; molecular_function}	{NA}	{NA}	{NA}	{NA}	{NA}	{false}	{NA}
EF332.5.15_GM000069	{Chr1:51257:52144:+}	{EJX67385.1; putative fructokinase [Enterococcus faecium P1986]}	{O05510; Putative fructokinase }	{ecas:ECBG_03035; K00847 E2.7.1.4, scrK fructokinase 2.7.1.4 Metabolism; Carbohydrate metabolism; Fructose and mannose metabolism [PATH:ko00051] Metabolism; Carbohydrate metabolism; Starch and sucrose metabolism [PATH:ko00500] Metabolism; Carbohydrate metabolism; Amino sugar and nucleotide sugar metabolism [PATH:ko00520] Metabolism; Metabolism of terpenoids and polyketides; Metabolic pathways [PA…	{YP_004885791; COG1940 Sugar kinase of the NBD/HSP70 family, may contain an N-terminal HTH domain KG Transcription ; Carbohydrate transport and metabolism ;}	{NA}	{NA}	{NA}	{NA}	{NA}	{NA}	{NA}	{false}	{NA}
EF332.5.15_GM000070	{Chr1:52564:54111:-}	{EFS10126.1; GMP synthase (glutamine-hydrolyzing) domain protein [Enterococcus faecium TX0082]}	{Q839J8; GMP synthase [glutamine-hydrolyzing] }	{efu:HMPREF0351_10034; K01951 guaA, GMPS GMP synthase (glutamine-hydrolysing) 6.3.5.2 Metabolism; Nucleotide metabolism; Purine metabolism [PATH:ko00230] Metabolism; Xenobiotics biodegradation and metabolism; Drug metabolism - other enzymes [PATH:ko00983] Metabolism; Metabolism of terpenoids and polyketides; Metabolic pathways [PATH:ko01100]}	{NP_813969; COG0519 GMP synthase, PP-ATPase domain/subunit F Nucleotide transport and metabolism ;}	{NA}	{GO:0003824; NA GO:0004066; asparagine synthase (glutamine-hydrolyzing) activity; molecular_function GO:0016787; hydrolase activity; molecular_function GO:0003922; GMP synthase (glutamine-hydrolyzing) activity; molecular_function GO:0006529; asparagine biosynthetic process; biological_process GO:0006541; glutamine metabolic process; biological_process GO:0006164; purine nucleotide biosynthetic pr…	{PHI:6871; J9VUY6 gua1 5207 Cryptococcus neoformans Fungal meningitis Caenorhabditis elegans (related: roundworm) GMP synthase Gene deletion: full; gene complementation loss of pathogenicity}	{NA}	{NA}	{NA}	{NA}	{false}	{NA}
EF332.5.15_GM000071	{Chr1:54188:55111:-}	{WP_002288627.1; MULTISPECIES: type I pantothenate kinase [Clostridioides difficile|Enterococcus|Enterococcus faecium|Enterococcus sp.]}	{Q839J7; Pantothenate kinase }	{efau:EFAU085_00037; K00867 coaA type I pantothenate kinase 2.7.1.33 Metabolism; Metabolism of cofactors and vitamins; Pantothenate and CoA biosynthesis [PATH:ko00770] Metabolism; Metabolism of terpenoids and polyketides; Metabolic pathways [PATH:ko01100]}	{NP_813970; COG1072 Panthothenate kinase H Coenzyme transport and metabolism ;}	{NA}	{GO:0016301; kinase activity; molecular_function GO:0006096; glycolysis; biological_process GO:0005524; ATP binding; molecular_function GO:0008152; NA GO:0015937; coenzyme A biosynthetic process; biological_process GO:0005737; cytoplasm; cellular_component GO:0004140; dephospho-CoA kinase activity; molecular_function GO:0006094; gluconeogenesis; biological_process GO:0004347; glucose-6-phosphate …	{NA}	{NA}	{NA}	{NA}	{NA}	{false}	{NA}
EF332.5.15_GM000072	{Chr1:55298:55912:+}	{WP_002288625.1; Ribosomal RNA small subunit methyltransferase C [Enterococcus faecium]}	{P37872; Uncharacterized protein YbxB }	{efm:M7W_258; K00564 rsmC 16S rRNA (guanine1207-N2)-methyltransferase 2.1.1.172 }	{NP_813972; COG2813 16S rRNA G1207 methylase RsmC J Translation, ribosomal structure and biogenesis ;}	{NA}	{GO:0008168; methyltransferase activity; molecular_function GO:0008990; rRNA (guanine-N2-)-methyltransferase activity; molecular_function GO:0006396; RNA processing; biological_process GO:0008152; NA GO:0003723; RNA binding; molecular_function GO:0008033; tRNA processing; biological_process GO:0006364; rRNA processing; biological_process GO:0008757; S-adenosylmethionine-dependent methyltransferas…	{NA}	{NA}	{NA}	{NA}	{NA}	{false}	{NA}
EF332.5.15_GM000073	{Chr1:56220:57236:+}	{WP_002294322.1; sugar-binding transcriptional regulator, LacI family [Enterococcus faecium]}	{NA}	{efm:M7W_260; K02529 lacI, galR LacI family transcriptional regulator -- }	{NP_813974; COG1609 DNA-binding transcriptional regulator, LacI/PurR family K Transcription ;}	{NA}	{GO:0003700; sequence-specific DNA binding transcription factor activity; molecular_function GO:0043565; sequence-specific DNA binding; molecular_function GO:0006352; transcription initiation, DNA-dependent; biological_process GO:0016987; sigma factor activity; molecular_function GO:0003677; DNA binding; molecular_function GO:0006355; regulation of transcription, DNA-dependent; biological_process}	{NA}	{NA}	{NA}	{NA}	{NA}	{false}	{NA}
EF332.5.15_GM000074	{Chr1:57383:58678:+}	{EFR69568.1; pyrimidine-nucleoside phosphorylase [Enterococcus faecium]}	{Q4L818; Pyrimidine-nucleoside phosphorylase }	{efm:M7W_261; K00756 pdp pyrimidine-nucleoside phosphorylase 2.4.2.2 Metabolism; Nucleotide metabolism; Pyrimidine metabolism [PATH:ko00240] Metabolism; Metabolism of terpenoids and polyketides; Metabolic pathways [PATH:ko01100]}	{NP_813975; COG0213 Thymidine phosphorylase F Nucleotide transport and metabolism ;}	{NA}	{GO:0008152; NA GO:0006213; pyrimidine nucleoside metabolic process; biological_process GO:0016763; transferase activity, transferring pentosyl groups; molecular_function GO:0016757; transferase activity, transferring glycosyl groups; molecular_function}	{NA}	{NA}	{NA}	{NA}	{NA}	{false}	{NA}
EF332.5.15_GM000075	{Chr1:58724:59386:+}	{WP_002289206.1; MULTISPECIES: 2-deoxyribose-5-phosphate aldolase [Enterococcus|Enterococcus faecium|Enterococcus sp.]}	{Q839J1; Deoxyribose-phosphate aldolase }	{efc:EFAU004_00078; K01619 deoC, DERA deoxyribose-phosphate aldolase 4.1.2.4 Metabolism; Carbohydrate metabolism; Pentose phosphate pathway [PATH:ko00030]}	{NP_813976; COG0274 Deoxyribose-phosphate aldolase F Nucleotide transport and metabolism ;}	{NA}	{GO:0009607; response to biotic stimulus; biological_process GO:0006051; N-acetylmannosamine metabolic process; biological_process GO:0003824; NA GO:0017150; tRNA dihydrouridine synthase activity; molecular_function GO:0006355; regulation of transcription, DNA-dependent; biological_process GO:0047465; N-acylglucosamine-6-phosphate 2-epimerase activity; molecular_function GO:0051536; iron-sulfur c…	{NA}	{NA}	{NA}	{NA}	{NA}	{false}	{NA}
EF332.5.15_GM000076	{Chr1:59407:59805:+}	{WP_002289205.1; Cytidine deaminase, homotetrameric [Clostridioides difficile|Enterococcus faecium|Enterococcus sp.]}	{P19079; Cytidine deaminase }	{efm:M7W_263; K01489 cdd, CDA cytidine deaminase 3.5.4.5 Metabolism; Nucleotide metabolism; Pyrimidine metabolism [PATH:ko00240] Metabolism; Xenobiotics biodegradation and metabolism; Drug metabolism - other enzymes [PATH:ko00983] Metabolism; Metabolism of terpenoids and polyketides; Metabolic pathways [PATH:ko01100]}	{NP_813978; COG0295 Cytidine deaminase F Nucleotide transport and metabolism ;}	{NA}	{GO:0009972; cytidine deamination; biological_process GO:0008270; zinc ion binding; molecular_function GO:0004126; cytidine deaminase activity; molecular_function}	{NA}	{NA}	{NA}	{NA}	{NA}	{false}	{NA}
EF332.5.15_GM000077	{Chr1:59832:60953:+}	{WP_002320866.1; ABC superfamily ATP binding cassette transporter, binding protein [Enterococcus faecium DO]}	{Q92BW7; CD4+ T-cell-stimulating antigen }	{efu:HMPREF0351_10041; K07335 bmpA, bmpB, tmpC basic membrane protein A and related proteins -- }	{YP_004887790; COG1744 Basic membrane lipoprotein Med, periplasmic binding protein (PBP1-ABC) superfamily M Cell wall/membrane/envelope biogenesis ;}	{gnl|TC-DB|Q8DU36; 3.A.1.2.12 Putative ABC transporter - Streptococcus mutans.}	{GO:0005886; plasma membrane; cellular_component}	{NA}	{NA}	{NA}	{NA}	{NA}	{false}	{NA}
EF332.5.15_GM000078	{Chr1:61165:62727:+}	{WP_002289202.1; Unspecified monosaccharide ABC transport system2C ATP-binding protein' [Enterococcus faecium]}	{O05253; Uncharacterized ABC transporter ATP-binding protein YufO }	{efau:EFAU085_00044; K02056 ABC.SS.A simple sugar transport system ATP-binding protein 3.6.3.17 }	{NP_813981; COG3845 ABC-type uncharacterized transport system, ATPase component R General function prediction only ;}	{gnl|TC-DB|Q8DU37; 3.A.1.2.12 Putative sugar ABC transporter, ATP-binding protein - Streptococcus mutans.}	{GO:0005525; GTP binding; molecular_function GO:0003924; GTPase activity; molecular_function GO:0003723; RNA binding; molecular_function GO:0003724; RNA helicase activity; molecular_function GO:0005524; ATP binding; molecular_function GO:0016887; ATPase activity; molecular_function}	{NA}	{NA}	{NA}	{NA}	{NA}	{false}	{NA}
EF332.5.15_GM000079	{Chr1:62720:63853:+}	{WP_002289201.1; branched-chain amino acid transport system / permease component family protein [Clostridioides difficile Y384]}	{O05254; Uncharacterized ABC transporter permease protein YufP }	{efm:M7W_266; K02057 ABC.SS.P simple sugar transport system permease protein -- }	{YP_004887788; COG4603 ABC-type uncharacterized transport system, permease component R General function prediction only ;}	{gnl|TC-DB|Q8DU38; 3.A.1.2.12 Putative sugar ABC transporter, permease protein - Streptococcus mutans.}	{GO:0006810; transport; biological_process GO:0016020; membrane; cellular_component GO:0005215; NA}	{NA}	{NA}	{NA}	{NA}	{NA}	{false}	{NA}
EF332.5.15_GM000080	{Chr1:63853:64809:+}	{WP_002289200.1; branched-chain amino acid transport system / permease component family protein [Clostridioides difficile|Enterococcus faecium]}	{O05255; Uncharacterized ABC transporter permease protein YufQ }	{efau:EFAU085_00046; K02057 ABC.SS.P simple sugar transport system permease protein -- }	{YP_004887787; COG1079 ABC-type uncharacterized transport system, permease component R General function prediction only ;}	{gnl|TC-DB|Q8DU39; 3.A.1.2.12 Putative ABC sugar transporter, permease protein - Streptococcus mutans.}	{GO:0006810; transport; biological_process GO:0005215; NA GO:0016020; membrane; cellular_component}	{NA}	{NA}	{NA}	{NA}	{NA}	{false}	{NA}
EF332.5.15_GM000081	{Chr1:64908:66074:+}	{WP_002289199.1; Phosphopentomutase (EC 5. 4. 2. 7) [Clostridioides difficile|Enterococcus faecium|Enterococcus sp.]}	{Q839I2; Phosphopentomutase }	{efu:HMPREF0351_10045; K01839 deoB phosphopentomutase 5.4.2.7 Metabolism; Carbohydrate metabolism; Pentose phosphate pathway [PATH:ko00030] Metabolism; Nucleotide metabolism; Purine metabolism [PATH:ko00230]}	{NP_813986; COG1015 Phosphopentomutase G Carbohydrate transport and metabolism ;}	{NA}	{GO:0016791; phosphatase activity; molecular_function GO:0008152; NA GO:0003824; NA GO:0019836; hemolysis by symbiont of host erythrocytes; biological_process GO:0046872; metal ion binding; molecular_function GO:0005576; NA}	{NA}	{NA}	{NA}	{NA}	{NA}	{false}	{NA}
EF332.5.15_GM000082	{Chr1:66116:66916:+}	{WP_002289198.1; Inosine guanosine and xanthosine phosphorylase: Purine nucleoside phosphorylase I, inosine and guanosine-specific [Clostridioides difficile|Enterococcus faecium|Enterococcus sp.]}	{P77834; Purine nucleoside phosphorylase 1 }	{efu:HMPREF0351_10046; K03783 punA, PNP purine-nucleoside phosphorylase 2.4.2.1 Metabolism; Nucleotide metabolism; Purine metabolism [PATH:ko00230] Metabolism; Nucleotide metabolism; Pyrimidine metabolism [PATH:ko00240] Metabolism; Metabolism of cofactors and vitamins; Nicotinate and nicotinamide metabolism [PATH:ko00760] Metabolism; Metabolism of terpenoids and polyketides; Metabolic pathways [P…	{NP_813987; COG0005 Purine nucleoside phosphorylase F Nucleotide transport and metabolism ;}	{NA}	{GO:0009116; nucleoside metabolic process; biological_process GO:0003824; NA}	{NA}	{NA}	{NA}	{NA}	{NA}	{false}	{NA}
EF332.5.15_GM000083	{Chr1:66933:67640:+}	{WP_002289197.1; Purine nucleoside phosphorylase (EC 2. 4. 2. 1) [Clostridioides difficile|Enterococcus faecium|Enterococcus sp.]}	{A4W2M2; Purine nucleoside phosphorylase DeoD-type }	{efu:HMPREF0351_10047; K03784 deoD purine-nucleoside phosphorylase 2.4.2.1 Metabolism; Nucleotide metabolism; Purine metabolism [PATH:ko00230] Metabolism; Nucleotide metabolism; Pyrimidine metabolism [PATH:ko00240] Metabolism; Metabolism of cofactors and vitamins; Nicotinate and nicotinamide metabolism [PATH:ko00760] Metabolism; Metabolism of terpenoids and polyketides; Metabolic pathways [PATH:k…	{YP_004887785; COG0813 Purine-nucleoside phosphorylase F Nucleotide transport and metabolism ;}	{NA}	{GO:0009116; nucleoside metabolic process; biological_process GO:0003824; NA}	{NA}	{NA}	{NA}	{NA}	{NA}	{false}	{NA}
EF332.5.15_GM000084	{Chr1:67938:68624:-}	{WP_002294321.1; 2, 3-bisphosphoglycerate-dependent phosphoglycerate mutase [Enterococcus faecium|Enterococcus sp.]}	{Q839H4; 2,3-bisphosphoglycerate-dependent phosphoglycerate mutase }	{efc:EFAU004_00087; K01834 PGAM, gpmA 2,3-bisphosphoglycerate-dependent phosphoglycerate mutase 5.4.2.11 Metabolism; Carbohydrate metabolism; Glycolysis / Gluconeogenesis [PATH:ko00010] Metabolism; Amino acid metabolism; Glycine, serine and threonine metabolism [PATH:ko00260] Metabolism; Energy metabolism; Methane metabolism [PATH:ko00680] Metabolism; Metabolism of terpenoids and polyketides; Met…	{NP_813994; COG0588 Phosphoglycerate mutase (BPG-dependent) G Carbohydrate transport and metabolism ;}	{NA}	{NA}	{NA}	{NA}	{NA}	{NA}	{NA}	{false}	{NA}
EF332.5.15_GM000085	{Chr1:68796:69377:-}	{WP_002294320.1; site-specific recombinase, resolvase family [Enterococcus faecium|Enterococcus sp.]}	{Q38199; Serine recombinase gin }	{efau:EFAU085_00051; }	{NP_813995; COG1961 Site-specific DNA recombinase related to the DNA invertase Pin L Replication, recombination and repair ;}	{NA}	{GO:0000150; recombinase activity; molecular_function GO:0003677; DNA binding; molecular_function GO:0006310; DNA recombination; biological_process}	{NA}	{NA}	{NA}	{NA}	{NA}	{false}	{NA}
EF332.5.15_GM000086	{Chr1:69510:70193:-}	{WP_002296865.1; MULTISPECIES: ribose-5-phosphate isomerase [Enterococcus|Enterococcus faecium|Enterococcus sp.]}	{Q839H2; Ribose-5-phosphate isomerase A }	{efc:EFAU004_00089; K01807 rpiA ribose 5-phosphate isomerase A 5.3.1.6 Metabolism; Carbohydrate metabolism; Pentose phosphate pathway [PATH:ko00030] Metabolism; Energy metabolism; Carbon fixation in photosynthetic organisms [PATH:ko00710] Metabolism; Metabolism of terpenoids and polyketides; Metabolic pathways [PATH:ko01100] Metabolism; Metabolism of terpenoids and polyketides; Biosynthesis of se…	{NP_813996; COG0120 Ribose 5-phosphate isomerase G Carbohydrate transport and metabolism ;}	{NA}	{GO:0008152; NA GO:0008410; CoA-transferase activity; molecular_function GO:0004751; ribose-5-phosphate isomerase activity; molecular_function GO:0030246; carbohydrate binding; molecular_function GO:0009052; pentose-phosphate shunt, non-oxidative branch; biological_process}	{NA}	{NA}	{NA}	{NA}	{NA}	{false}	{NA}
EF332.5.15_GM000087	{Chr1:70421:70525:+}	{AFM69891.1; hypothetical protein [Enterococcus hirae ATCC 9790, EHR_04640]}	{NA}	{ehr:EHR_04640; }	{NA}	{NA}	{NA}	{NA}	{NA}	{NA}	{NA}	{NA}	{false}	{NA}
EF332.5.15_GM000088	{Chr1:70512:70925:+}	{WP_002316555.1; 30S ribosomal protein S12 [Enterococcus faecium]}	{Q839H1; 30S ribosomal protein S12 }	{efau:EFAU085_00053; K02950 RP-S12, MRPS12, rpsL small subunit ribosomal protein S12 -- Processing; Translation; Ribosome [PATH:ko03010]}	{NP_813997; COG0048 Ribosomal protein S12 J Translation, ribosomal structure and biogenesis ;}	{NA}	{GO:0005622; intracellular; cellular_component GO:0006412; translation; biological_process GO:0005840; ribosome; cellular_component GO:0003735; structural constituent of ribosome; molecular_function}	{PHI:1599; I1RZ39 GzOB039 5518 Fusarium graminearum Fusarium ear blight Triticum (related: wheat) transcription factor Gene deletion unaffected pathogenicity}	{NA}	{NA}	{NA}	{NA}	{false}	{NA}
EF332.5.15_GM000089	{Chr1:71009:71479:+}	{WP_002290440.1; MULTISPECIES: 30S ribosomal protein S7 [Clostridioides difficile|Enterococcus|Enterococcus faecium|Enterococcus sp.]}	{Q839H0; 30S ribosomal protein S7 }	{efc:EFAU004_00091; K02992 RP-S7, MRPS7, rpsG small subunit ribosomal protein S7 -- Processing; Translation; Ribosome [PATH:ko03010]}	{YP_004455545; COG0049 Ribosomal protein S7 J Translation, ribosomal structure and biogenesis ;}	{NA}	{NA}	{NA}	{NA}	{NA}	{NA}	{NA}	{false}	{NA}
EF332.5.15_GM000090	{Chr1:71573:73660:+}	{WP_002294317.1; MULTISPECIES: elongation factor G [Enterococcus|Enterococcus faecium|Enterococcus sp.]}	{Q839G9; Elongation factor G }	{efu:HMPREF0351_10054; K02355 fusA, GFM, EFG elongation factor G -- }	{NP_813999; COG0480 Translation elongation factor EF-G, a GTPase J Translation, ribosomal structure and biogenesis ;}	{NA}	{GO:0005525; GTP binding; molecular_function}	{NA}	{NA}	{NA}	{NA}	{NA}	{false}	{NA}
EF332.5.15_GM000091	{Chr1:73832:75019:+}	{WP_002290442.1; MULTISPECIES: translation elongation factor Tu [Clostridioides difficile|Enterococcus|Enterococcus faecium|Enterococcus sp.]}	{Q839G8; Elongation factor Tu }	{efc:EFAU004_00093; K02358 tuf, TUFM elongation factor Tu -- }	{NP_814000; COG0050 Translation elongation factor EF-Tu, a GTPase J Translation, ribosomal structure and biogenesis ;}	{NA}	{GO:0005525; GTP binding; molecular_function GO:0003924; GTPase activity; molecular_function GO:0006576; cellular biogenic amine metabolic process; biological_process GO:0005524; ATP binding; molecular_function}	{NA}	{VFG046474; CVF827 EF-Tu OOM_0626 elongation factor - - Surface-expressed elongation factor-Tu (EF-Tu) mediates attachment by interacting with host cell nucleolin -}	{NA}	{ARO:3003368, ARO:3003359; Streptomyces cinnamoneus EF-Tu mutants conferring resistance to elfamycin, Escherichia coli EF-Tu mutants conferring resistance to kirromycin 613.609, 588.571 antibiotic resistant gene variant or mutant, elfamycin resistance protein, gene involved in self-resistance to antibiotic }	{NA}	{false}	{AIA01457.1_; CBM13 Modules of approx. 150 residues which always appear as a threefold internal repeat. The only apparent exception to this, xylanase II of Actinomadura sp. FC7 (GenBank U08894), is in fact not completely sequenced. These modules were first identified in several plant lectins such as ricin or agglutinin of Ricinus communis which bind galactose residues. The three-dimensional struc…
EF332.5.15_GM000092	{Chr1:75303:75734:+}	{EEV41710.1; ribosomal protein S10 [Enterococcus faecium]}	{Q839G5; 30S ribosomal protein S10 }	{efu:HMPREF0351_10056; K02946 RP-S10, MRPS10, rpsJ small subunit ribosomal protein S10 -- Processing; Translation; Ribosome [PATH:ko03010]}	{NP_814003; COG0051 Ribosomal protein S10 J Translation, ribosomal structure and biogenesis ;}	{NA}	{NA}	{NA}	{NA}	{NA}	{NA}	{NA}	{false}	{NA}
EF332.5.15_GM000093	{Chr1:75765:76394:+}	{WP_002290445.1; MULTISPECIES: 50S ribosomal protein L3 [Clostridioides difficile|Enterococcus|Enterococcus faecium|Enterococcus hirae|Enterococcus sp.|Enterococcus villorum]}	{Q839G4; 50S ribosomal protein L3 }	{ehr:EHR_04560; K02906 RP-L3, MRPL3, rplC large subunit ribosomal protein L3 -- Processing; Translation; Ribosome [PATH:ko03010]}	{NP_814004; COG0087 Ribosomal protein L3 J Translation, ribosomal structure and biogenesis ;}	{NA}	{GO:0005840; ribosome; cellular_component GO:0006412; translation; biological_process GO:0003735; structural constituent of ribosome; molecular_function GO:0005622; intracellular; cellular_component}	{NA}	{NA}	{NA}	{NA}	{NA}	{false}	{NA}
EF332.5.15_GM000094	{Chr1:76422:77045:+}	{WP_002290446.1; MULTISPECIES: 50S ribosomal protein L4 [Clostridioides difficile|Enterococcus|Enterococcus faecium|Enterococcus sp.]}	{Q839G3; 50S ribosomal protein L4 }	{efc:EFAU004_00096; K02926 RP-L4, MRPL4, rplD large subunit ribosomal protein L4 -- Processing; Translation; Ribosome [PATH:ko03010]}	{NP_814005; COG0088 Ribosomal protein L4 J Translation, ribosomal structure and biogenesis ;}	{NA}	{GO:0003824; NA GO:0003735; structural constituent of ribosome; molecular_function GO:0006412; translation; biological_process GO:0005840; ribosome; cellular_component}	{NA}	{NA}	{NA}	{NA}	{NA}	{false}	{NA}
EF332.5.15_GM000095	{Chr1:77045:77335:+}	{WP_002290449.1; MULTISPECIES: 50S ribosomal protein L23 [Clostridioides difficile|Enterococcus|Enterococcus durans|Enterococcus faecium|Enterococcus hirae|Enterococcus mundtii|Enterococcus sp.|Enterococcus villorum]}	{Q839G2; 50S ribosomal protein L23 }	{efm:M7W_281; K02892 RP-L23, MRPL23, rplW large subunit ribosomal protein L23 -- Processing; Translation; Ribosome [PATH:ko03010]}	{NP_814006; COG0089 Ribosomal protein L23 J Translation, ribosomal structure and biogenesis ;}	{NA}	{GO:0006412; translation; biological_process GO:0005840; ribosome; cellular_component GO:0003735; structural constituent of ribosome; molecular_function}	{NA}	{NA}	{NA}	{NA}	{NA}	{false}	{NA}
EF332.5.15_GM000096	{Chr1:77419:78207:+}	{EEI61156.1; 50S ribosomal protein L2 [Enterococcus faecium]}	{Q839G1; 50S ribosomal protein L2 }	{efc:EFAU004_00098; K02886 RP-L2, MRPL2, rplB large subunit ribosomal protein L2 -- Processing; Translation; Ribosome [PATH:ko03010]}	{NP_814007; COG0090 Ribosomal protein L2 J Translation, ribosomal structure and biogenesis ;}	{NA}	{GO:0003735; structural constituent of ribosome; molecular_function GO:0005840; ribosome; cellular_component GO:0006412; translation; biological_process GO:0005622; intracellular; cellular_component}	{PHI:1569; I1RCH5 GzOB009 5518 Fusarium graminearum Fusarium ear blight Triticum (related: wheat) transcription factor Gene deletion lethal}	{NA}	{NA}	{NA}	{NA}	{true}	{NA}
EF332.5.15_GM000097	{Chr1:78250:78528:+}	{WP_002288655.1; Ribosomal protein S19, bacterial and organelle form [Clostridioides difficile|Enterococcus faecium]}	{Q839G0; 30S ribosomal protein S19 }	{eth:CK496_00350; K02965 RP-S19, rpsS small subunit ribosomal protein S19 -- Processing; Translation; Ribosome [PATH:ko03010]}	{NP_268464; COG0185 Ribosomal protein S19 J Translation, ribosomal structure and biogenesis ;}	{NA}	{GO:0006412; translation; biological_process GO:0005840; ribosome; cellular_component GO:0003735; structural constituent of ribosome; molecular_function}	{NA}	{NA}	{NA}	{NA}	{NA}	{false}	{NA}
EF332.5.15_GM000098	{Chr1:78551:78898:+}	{WP_002288657.1; Ribosomal protein L22, bacterial and organelle form [Clostridioides difficile|Enterococcus faecalis|Enterococcus faecium]}	{Q839F9; 50S ribosomal protein L22 }	{efm:M7W_284; K02890 RP-L22, MRPL22, rplV large subunit ribosomal protein L22 -- Processing; Translation; Ribosome [PATH:ko03010]}	{NP_814009; COG0091 Ribosomal protein L22 J Translation, ribosomal structure and biogenesis ;}	{NA}	{GO:0006412; translation; biological_process GO:0005840; ribosome; cellular_component GO:0003735; structural constituent of ribosome; molecular_function}	{NA}	{NA}	{NA}	{NA}	{NA}	{false}	{NA}
EF332.5.15_GM000099	{Chr1:78912:79568:+}	{WP_002288659.1; MULTISPECIES: 30S ribosomal protein S3 [Clostridioides difficile|Enterococcus|Enterococcus faecium|Enterococcus sp.]}	{Q839F8; 30S ribosomal protein S3 }	{efm:M7W_285; K02982 RP-S3, rpsC small subunit ribosomal protein S3 -- Processing; Translation; Ribosome [PATH:ko03010]}	{NP_814010; COG0092 Ribosomal protein S3 J Translation, ribosomal structure and biogenesis ;}	{NA}	{GO:0003723; RNA binding; molecular_function GO:0003735; structural constituent of ribosome; molecular_function GO:0005840; ribosome; cellular_component GO:0006412; translation; biological_process}	{NA}	{NA}	{NA}	{NA}	{NA}	{false}	{NA}
EF332.5.15_GM000100	{Chr1:79571:80005:+}	{WP_002288661.1; MULTISPECIES: 50S ribosomal protein L16 [Clostridioides difficile|Enterococcus|Enterococcus durans|Enterococcus faecium|Enterococcus sp.]}	{Q839F7; 50S ribosomal protein L16 }	{efc:EFAU004_00102; K02878 RP-L16, MRPL16, rplP large subunit ribosomal protein L16 -- Processing; Translation; Ribosome [PATH:ko03010]}	{NP_814011; COG0197 Ribosomal protein L16/L10AE J Translation, ribosomal structure and biogenesis ;}	{NA}	{GO:0016818; hydrolase activity, acting on acid anhydrides, in phosphorus-containing anhydrides; molecular_function GO:0003676; nucleic acid binding; molecular_function GO:0008270; zinc ion binding; molecular_function GO:0003735; structural constituent of ribosome; molecular_function GO:0005840; ribosome; cellular_component GO:0006412; translation; biological_process}	{NA}	{NA}	{NA}	{NA}	{NA}	{false}	{NA}
EF332.5.15_GM000101	{Chr1:79995:80183:+}	{WP_002288664.1; MULTISPECIES: 50S ribosomal protein L29 [Clostridioides difficile|Enterococcus|Enterococcus casseliflavus|Enterococcus cecorum|Enterococcus columbae|Enterococcus dispar|Enterococcus durans|Enterococcus faecalis|Enterococcus faecium|Enterococcus flavescens|Enterococcus gallinarum|Enterococcus hirae|Enterococcus mundtii|Enterococcus saccharolyticus|Enterococcus sp.|Enterococcus tha…	{Q839F6; 50S ribosomal protein L29 }	{emu:EMQU_0093; K02904 RP-L29, rpmC large subunit ribosomal protein L29 -- Processing; Translation; Ribosome [PATH:ko03010]}	{YP_004887764; COG0255 Ribosomal protein L29 J Translation, ribosomal structure and biogenesis ;}	{NA}	{GO:0003735; structural constituent of ribosome; molecular_function GO:0005840; ribosome; cellular_component GO:0006412; translation; biological_process GO:0005643; nuclear pore; cellular_component GO:0005761; mitochondrial ribosome; cellular_component GO:0005622; intracellular; cellular_component GO:0016973; poly(A)+ mRNA export from nucleus; biological_process}	{NA}	{NA}	{NA}	{NA}	{NA}	{false}	{NA}
EF332.5.15_GM000102	{Chr1:80208:80474:+}	{WP_002288668.1; MULTISPECIES: 30S ribosomal protein S17 [Clostridioides difficile|Enterococcus|Enterococcus faecium|Enterococcus sp.]}	{Q839F5; 30S ribosomal protein S17 }	{eft:M395_00335; K02961 RP-S17, MRPS17, rpsQ small subunit ribosomal protein S17 -- Processing; Translation; Ribosome [PATH:ko03010]}	{NP_814013; COG0186 Ribosomal protein S17 J Translation, ribosomal structure and biogenesis ;}	{NA}	{GO:0005840; ribosome; cellular_component GO:0006412; translation; biological_process GO:0003735; structural constituent of ribosome; molecular_function GO:0005622; intracellular; cellular_component}	{NA}	{NA}	{NA}	{NA}	{NA}	{false}	{NA}
EF332.5.15_GM000103	{Chr1:80532:80900:+}	{WP_002288669.1; Ribosomal protein L14, bacterial and organelle form [Clostridioides difficile|Enterococcus faecalis|Enterococcus faecium]}	{Q839F4; 50S ribosomal protein L14 }	{efau:EFAU085_00068; K02874 RP-L14, MRPL14, rplN large subunit ribosomal protein L14 -- Processing; Translation; Ribosome [PATH:ko03010]}	{YP_004455447; COG0093 Ribosomal protein L14 J Translation, ribosomal structure and biogenesis ;}	{NA}	{GO:0005840; ribosome; cellular_component GO:0006412; translation; biological_process GO:0003735; structural constituent of ribosome; molecular_function}	{NA}	{NA}	{NA}	{NA}	{NA}	{false}	{NA}
EF332.5.15_GM000104	{Chr1:80937:81245:+}	{WP_002288670.1; MULTISPECIES: 50S ribosomal protein L24 [Clostridioides difficile|Enterococcus|Enterococcus faecium|Enterococcus sp.]}	{Q839F3; 50S ribosomal protein L24 }	{efu:HMPREF0351_10069; K02895 RP-L24, MRPL24, rplX large subunit ribosomal protein L24 -- Processing; Translation; Ribosome [PATH:ko03010]}	{NP_814015; COG0198 Ribosomal protein L24 J Translation, ribosomal structure and biogenesis ;}	{NA}	{GO:0005622; intracellular; cellular_component GO:0006412; translation; biological_process GO:0005840; ribosome; cellular_component GO:0003735; structural constituent of ribosome; molecular_function}	{NA}	{NA}	{NA}	{NA}	{NA}	{false}	{NA}
EF332.5.15_GM000105	{Chr1:81273:81812:+}	{WP_002288671.1; ribosomal L5P C-terminal domain protein [Enterococcus faecium PC4.1]}	{Q839F2; 50S ribosomal protein L5 }	{efc:EFAU004_00107; K02931 RP-L5, MRPL5, rplE large subunit ribosomal protein L5 -- Processing; Translation; Ribosome [PATH:ko03010]}	{NP_814016; COG0094 Ribosomal protein L5 J Translation, ribosomal structure and biogenesis ;}	{NA}	{NA}	{NA}	{NA}	{NA}	{NA}	{NA}	{false}	{NA}
EF332.5.15_GM000106	{Chr1:81831:82016:+}	{WP_002288673.1; SSU ribosomal protein S14p (S29e) @ SSU ribosomal protein S14p (S29e)2C zinc-dependent' [Enterococcus faecium]}	{Q839F1; 30S ribosomal protein S14 type Z }	{efu:HMPREF0351_10071; K02954 RP-S14, MRPS14, rpsN small subunit ribosomal protein S14 -- Processing; Translation; Ribosome [PATH:ko03010]}	{NP_814017; COG0199 Ribosomal protein S14 J Translation, ribosomal structure and biogenesis ;}	{NA}	{GO:0005622; intracellular; cellular_component GO:0003735; structural constituent of ribosome; molecular_function GO:0046872; metal ion binding; molecular_function GO:0006412; translation; biological_process GO:0005840; ribosome; cellular_component}	{NA}	{NA}	{NA}	{NA}	{NA}	{false}	{NA}
EF332.5.15_GM000107	{Chr1:82052:82450:+}	{WP_002288675.1; MULTISPECIES: 30S ribosomal protein S8 [Clostridioides difficile|Enterococcus|Enterococcus durans|Enterococcus faecium|Enterococcus hirae|Enterococcus sp.|Enterococcus villorum]}	{Q839F0; 30S ribosomal protein S8 }	{edu:LIU_00955; K02994 RP-S8, rpsH small subunit ribosomal protein S8 -- Processing; Translation; Ribosome [PATH:ko03010]}	{NP_814018; COG0096 Ribosomal protein S8 J Translation, ribosomal structure and biogenesis ;}	{NA}	{GO:0005198; NA GO:0003735; structural constituent of ribosome; molecular_function GO:0019028; viral capsid; cellular_component GO:0005840; ribosome; cellular_component GO:0006412; translation; biological_process}	{NA}	{NA}	{NA}	{NA}	{NA}	{false}	{NA}
EF332.5.15_GM000108	{Chr1:82482:83018:+}	{WP_002288677.1; MULTISPECIES: 50S ribosomal protein L6 [Clostridioides difficile|Enterococcus|Enterococcus faecium|Enterococcus sp.]}	{Q839E9; 50S ribosomal protein L6 }	{efau:EFAU085_00073; K02933 RP-L6, MRPL6, rplF large subunit ribosomal protein L6 -- Processing; Translation; Ribosome [PATH:ko03010]}	{NP_814019; COG0097 Ribosomal protein L6P/L9E J Translation, ribosomal structure and biogenesis ;}	{NA}	{GO:0019843; rRNA binding; molecular_function GO:0005840; ribosome; cellular_component GO:0006412; translation; biological_process GO:0003735; structural constituent of ribosome; molecular_function}	{NA}	{NA}	{NA}	{NA}	{NA}	{false}	{NA}
EF332.5.15_GM000109	{Chr1:83170:83535:+}	{WP_002321815.1; 50S ribosomal protein L18 [Enterococcus faecium|Enterococcus villorum]}	{Q839E8; 50S ribosomal protein L18 }	{efau:EFAU085_00074; K02881 RP-L18, MRPL18, rplR large subunit ribosomal protein L18 -- Processing; Translation; Ribosome [PATH:ko03010]}	{NP_814020; COG0256 Ribosomal protein L18 J Translation, ribosomal structure and biogenesis ;}	{NA}	{GO:0005840; ribosome; cellular_component GO:0006412; translation; biological_process GO:0003735; structural constituent of ribosome; molecular_function GO:0005622; intracellular; cellular_component}	{NA}	{NA}	{NA}	{NA}	{NA}	{false}	{NA}
EF332.5.15_GM000110	{Chr1:83556:84056:+}	{WP_002288681.1; Ribosomal protein S5, bacterial and organelle form [Clostridioides difficile|Enterococcus faecium|Enterococcus hirae]}	{Q839E7; 30S ribosomal protein S5 }	{edu:LIU_00940; K02988 RP-S5, MRPS5, rpsE small subunit ribosomal protein S5 -- Processing; Translation; Ribosome [PATH:ko03010]}	{NP_814021; COG0098 Ribosomal protein S5 J Translation, ribosomal structure and biogenesis ;}	{NA}	{GO:0003735; structural constituent of ribosome; molecular_function GO:0006412; translation; biological_process GO:0005840; ribosome; cellular_component GO:0003723; RNA binding; molecular_function}	{NA}	{NA}	{NA}	{NA}	{NA}	{false}	{NA}
EF332.5.15_GM000111	{Chr1:84071:84250:+}	{WP_002288686.1; MULTISPECIES: 50S ribosomal protein L30 [Clostridioides difficile|Enterococcus|Enterococcus faecium|Enterococcus sp.]}	{Q839E6; 50S ribosomal protein L30 }	{efm:M7W_297; K02907 RP-L30, MRPL30, rpmD large subunit ribosomal protein L30 -- Processing; Translation; Ribosome [PATH:ko03010]}	{NP_814022; COG1841 Ribosomal protein L30/L7E J Translation, ribosomal structure and biogenesis ;}	{NA}	{NA}	{NA}	{NA}	{NA}	{NA}	{NA}	{false}	{NA}
EF332.5.15_GM000112	{Chr1:84294:84734:+}	{WP_002288687.1; MULTISPECIES: 50S ribosomal protein L15 [Clostridioides difficile|Enterococcus|Enterococcus faecium|Enterococcus sp.]}	{Q839E5; 50S ribosomal protein L15 }	{efm:M7W_298; K02876 RP-L15, MRPL15, rplO large subunit ribosomal protein L15 -- Processing; Translation; Ribosome [PATH:ko03010]}	{NP_814023; COG0200 Ribosomal protein L15 J Translation, ribosomal structure and biogenesis ;}	{NA}	{NA}	{NA}	{NA}	{NA}	{NA}	{NA}	{false}	{NA}
EF332.5.15_GM000113	{Chr1:84734:86029:+}	{WP_002288688.1; Preprotein translocase secY subunit (TC 3. A.5. 1. 1)' [Enterococcus faecium]}	{P58118; Protein translocase subunit SecY }	{efau:EFAU085_00078; K03076 secY preprotein translocase subunit SecY -- Processes; Cellular community - prokaryotes; Quorum sensing [PATH:ko02024] Processing; Folding, sorting and degradation; Protein export [PATH:ko03060] Processing; Membrane transport; Bacterial secretion system [PATH:ko03070]}	{NP_814024; COG0201 Preprotein translocase subunit SecY U Intracellular trafficking, secretion, and vesicular transport ;}	{gnl|TC-DB|P16336; 3.A.5.2.1 PREPROTEIN TRANSLOCASE SECY SUBUNIT - Bacillus subtilis.}	{GO:0016020; membrane; cellular_component GO:0015031; protein transport; biological_process GO:0019031; viral envelope; cellular_component}	{PHI:5257; Q8Y448 secY 1639 Listeria monocytogenes Listeriosis Mus musculus (related: house mouse) Protein translocase subunit SecY Gene mutation increased virulence (hypervirulence)}	{NA}	{NA}	{NA}	{NA}	{false}	{NA}
EF332.5.15_GM000114	{Chr1:86105:86737:+}	{WP_002288690.1; Adenylate kinase (EC 2. 7. 4. 3) [Clostridioides difficile|Enterococcus faecium|Enterococcus sp.]}	{Q839E3; Adenylate kinase }	{efc:EFAU004_00116; K00939 adk, AK adenylate kinase 2.7.4.3 Metabolism; Nucleotide metabolism; Purine metabolism [PATH:ko00230] Metabolism; Metabolism of cofactors and vitamins; Thiamine metabolism [PATH:ko00730] Metabolism; Metabolism of terpenoids and polyketides; Metabolic pathways [PATH:ko01100] Metabolism; Metabolism of terpenoids and polyketides; Biosynthesis of secondary metabolites [PATH:…	{NP_814025; COG0563 Adenylate kinase or related kinase F Nucleotide transport and metabolism ;}	{NA}	{GO:0004017; adenylate kinase activity; molecular_function GO:0016151; nickel ion binding; molecular_function GO:0006464; protein modification process; biological_process}	{NA}	{NA}	{NA}	{NA}	{NA}	{false}	{NA}
EF332.5.15_GM000115	{Chr1:86928:87146:+}	{WP_002316557.1; translation initiation factor IF-1 [Enterococcus faecium]}	{Q839E2; Translation initiation factor IF-1 }	{efu:HMPREF0351_10080; K02518 infA translation initiation factor IF-1 -- }	{NP_814026; COG0361 Translation initiation factor IF-1 J Translation, ribosomal structure and biogenesis ;}	{NA}	{GO:0005524; ATP binding; molecular_function GO:0003723; RNA binding; molecular_function GO:0003774; motor activity; molecular_function GO:0005215; NA GO:0006413; translational initiation; biological_process GO:0016459; myosin complex; cellular_component GO:0003743; translation initiation factor activity; molecular_function GO:0043190; ATP-binding cassette (ABC) transporter complex; cellular_comp…	{NA}	{NA}	{NA}	{NA}	{NA}	{false}	{NA}
EF332.5.15_GM000116	{Chr1:87313:87678:+}	{WP_002288713.1; MULTISPECIES: 30S ribosomal protein S13 [Clostridioides difficile|Enterococcus|Enterococcus durans|Enterococcus faecium|Enterococcus hirae|Enterococcus sp.]}	{P59754; 30S ribosomal protein S13 }	{efm:M7W_302; K02952 RP-S13, rpsM small subunit ribosomal protein S13 -- Processing; Translation; Ribosome [PATH:ko03010]}	{YP_004455461; COG0099 Ribosomal protein S13 J Translation, ribosomal structure and biogenesis ;}	{NA}	{GO:0003677; DNA binding; molecular_function GO:0005622; intracellular; cellular_component GO:0003723; RNA binding; molecular_function GO:0005634; nucleus; cellular_component GO:0005840; ribosome; cellular_component GO:0003684; damaged DNA binding; molecular_function GO:0003735; structural constituent of ribosome; molecular_function GO:0016799; hydrolase activity, hydrolyzing N-glycosyl compounds…	{NA}	{NA}	{NA}	{NA}	{NA}	{false}	{NA}
EF332.5.15_GM000117	{Chr1:87706:88095:+}	{WP_002288714.1; MULTISPECIES: 30S ribosomal protein S11 [Clostridioides difficile|Enterococcus|Enterococcus durans|Enterococcus faecium|Enterococcus hirae|Enterococcus sp.|Enterococcus villorum]}	{Q839E0; 30S ribosomal protein S11 }	{ehr:EHR_04435; K02948 RP-S11, MRPS11, rpsK small subunit ribosomal protein S11 -- Processing; Translation; Ribosome [PATH:ko03010]}	{NP_814029; COG0100 Ribosomal protein S11 J Translation, ribosomal structure and biogenesis ;}	{NA}	{GO:0003735; structural constituent of ribosome; molecular_function GO:0006412; translation; biological_process GO:0005840; ribosome; cellular_component GO:0005622; intracellular; cellular_component}	{NA}	{NA}	{NA}	{NA}	{NA}	{false}	{NA}
EF332.5.15_GM000118	{Chr1:88175:89113:+}	{ELB34411.1; DNA-directed RNA polymerase subunit alpha [Enterococcus faecium EnGen0033]}	{Q839D9; DNA-directed RNA polymerase subunit alpha }	{efm:M7W_304; K03040 rpoA DNA-directed RNA polymerase subunit alpha 2.7.7.6 Metabolism; Nucleotide metabolism; Purine metabolism [PATH:ko00230] Metabolism; Nucleotide metabolism; Pyrimidine metabolism [PATH:ko00240] Metabolism; Metabolism of terpenoids and polyketides; Metabolic pathways [PATH:ko01100] Processing; Transcription; RNA polymerase [PATH:ko03020]}	{NP_814030; COG0202 DNA-directed RNA polymerase, alpha subunit/40 kD subunit K Transcription ;}	{NA}	{GO:0003899; DNA-directed RNA polymerase activity; molecular_function GO:0003677; DNA binding; molecular_function GO:0046983; protein dimerization activity; molecular_function GO:0006351; transcription, DNA-dependent; biological_process}	{NA}	{NA}	{NA}	{NA}	{NA}	{false}	{NA}
EF332.5.15_GM000119	{Chr1:89141:89521:+}	{WP_002288716.1; MULTISPECIES: 50S ribosomal protein L17 [Clostridioides difficile|Enterococcus|Enterococcus faecium|Enterococcus sp.]}	{Q839D8; 50S ribosomal protein L17 }	{efm:M7W_305; K02879 RP-L17, MRPL17, rplQ large subunit ribosomal protein L17 -- Processing; Translation; Ribosome [PATH:ko03010]}	{NP_814031; COG0203 Ribosomal protein L17 J Translation, ribosomal structure and biogenesis ;}	{NA}	{GO:0005622; intracellular; cellular_component GO:0005840; ribosome; cellular_component GO:0006412; translation; biological_process GO:0003735; structural constituent of ribosome; molecular_function}	{NA}	{NA}	{NA}	{NA}	{NA}	{false}	{NA}
EF332.5.15_GM000120	{Chr1:89793:90632:+}	{WP_002288720.1; cobalt ABC superfamily ATP binding cassette transporter, ABC protein [Enterococcus faecium DO]}	{Q8VNL9; Energy-coupling factor transporter ATP-binding protein EcfA }	{efu:HMPREF0351_10085; K16786 ecfA1 energy-coupling factor transport system ATP-binding protein 3.6.3.- Processing; Membrane transport; ABC transporters [PATH:ko02010]}	{NP_814034; COG1122 Energy-coupling factor transporter ATP-binding protein EcfA2 PR Inorganic ion transport and metabolism ; General function prediction only ;}	{gnl|TC-DB|Q839D5; 3.A.1.26.10 Cobalt import ATP-binding protein CbiO 1 OS=Enterococcus faecalis GN=cbiO1 PE=3 SV=1}	{GO:0006576; cellular biogenic amine metabolic process; biological_process GO:0003924; GTPase activity; molecular_function GO:0016887; ATPase activity; molecular_function GO:0005524; ATP binding; molecular_function GO:0005525; GTP binding; molecular_function GO:0043531; ADP binding; molecular_function}	{NA}	{NA}	{NA}	{NA}	{NA}	{false}	{NA}
EF332.5.15_GM000121	{Chr1:90608:91477:+}	{WP_002288722.1; ATPase component of general energizing module of ECF transporters [Enterococcus faecium]}	{Q839D4; Energy-coupling factor transporter ATP-binding protein EcfA2 }	{efc:EFAU004_00124; K16787 ecfA2 energy-coupling factor transport system ATP-binding protein 3.6.3.- Processing; Membrane transport; ABC transporters [PATH:ko02010]}	{NP_814035; COG1122 Energy-coupling factor transporter ATP-binding protein EcfA2 PR Inorganic ion transport and metabolism ; General function prediction only ;}	{gnl|TC-DB|Q839D4; 3.A.1.26.10 Cobalt import ATP-binding protein CbiO 2 OS=Enterococcus faecalis GN=cbiO2 PE=3 SV=2}	{GO:0019001; guanyl nucleotide binding; molecular_function GO:0004871; signal transducer activity; molecular_function GO:0005525; GTP binding; molecular_function GO:0006810; transport; biological_process GO:0016301; kinase activity; molecular_function GO:0003924; GTPase activity; molecular_function GO:0016887; ATPase activity; molecular_function GO:0006614; SRP-dependent cotranslational protein t…	{NA}	{NA}	{NA}	{NA}	{NA}	{false}	{NA}
EF332.5.15_GM000122	{Chr1:91467:92264:+}	{WP_002288724.1; cobalt ABC superfamily ATP binding cassette transporter, membrane protein [Enterococcus faecium|Enterococcus sp.]}	{Q035B4; Energy-coupling factor transporter transmembrane protein EcfT }	{efc:EFAU004_00125; K16785 ecfT energy-coupling factor transport system permease protein -- Processing; Membrane transport; ABC transporters [PATH:ko02010]}	{YP_004887742; COG0619 Energy-coupling factor transporter transmembrane protein EcfT H Coenzyme transport and metabolism ;}	{gnl|TC-DB|Q839D3; 3.A.1.26.7 Cobalt transport family protein OS=Enterococcus faecalis GN=EF_0239 PE=4 SV=1}	{NA}	{NA}	{NA}	{NA}	{NA}	{NA}	{false}	{NA}
EF332.5.15_GM000123	{Chr1:92467:93213:+}	{WP_002288727.1; MULTISPECIES: tRNA pseudouridine(38-40) synthase TruA [Clostridioides difficile|Enterococcus|Enterococcus faecium]}	{B9DTJ0; tRNA pseudouridine synthase A }	{efau:EFAU085_00089; K06173 truA, PUS1 tRNA pseudouridine38-40 synthase 5.4.99.12 }	{YP_004887741; COG0101 tRNA U38,U39,U40 pseudouridine synthase TruA J Translation, ribosomal structure and biogenesis ;}	{NA}	{GO:0003723; RNA binding; molecular_function GO:0009982; pseudouridine synthase activity; molecular_function GO:0001522; pseudouridine synthesis; biological_process GO:0009451; RNA modification; biological_process}	{NA}	{NA}	{NA}	{NA}	{NA}	{false}	{NA}
EF332.5.15_GM000124	{Chr1:93668:96337:-}	{WP_002288728.1; ABC superfamily ATP binding cassette transporter, membrane protein [Enterococcus faecium DO]}	{NA}	{efu:HMPREF0351_10089; }	{NP_813842; COG4485 Uncharacterized membrane protein YfhO S Function unknown ;}	{NA}	{NA}	{NA}	{NA}	{NA}	{NA}	{NA}	{false}	{NA}
EF332.5.15_GM000125	{Chr1:96575:96763:-}	{WP_002316561.1; 50S ribosomal protein L28 [Enterococcus faecium]}	{Q82ZE4; 50S ribosomal protein L28 }	{efu:HMPREF0351_10090; K02902 RP-L28, MRPL28, rpmB large subunit ribosomal protein L28 -- Processing; Translation; Ribosome [PATH:ko03010]}	{NP_816726; COG0227 Ribosomal protein L28 J Translation, ribosomal structure and biogenesis ;}	{NA}	{GO:0003735; structural constituent of ribosome; molecular_function}	{NA}	{NA}	{NA}	{NA}	{NA}	{false}	{NA}
EF332.5.15_GM000126	{Chr1:97033:97395:+}	{WP_002294298.1; FIG001802: Putative alkaline-shock protein' [Enterococcus faecium|Enterococcus sp.]}	{Q5XA14; Uncharacterized protein Spy1614 }	{efau:EFAU085_00092; }	{NP_816725; COG1302 Uncharacterized conserved protein YloU, alkaline shock protein (Asp23) family S Function unknown ;}	{NA}	{NA}	{NA}	{NA}	{NA}	{NA}	{NA}	{false}	{NA}
EF332.5.15_GM000127	{Chr1:97447:99129:+}	{WP_002289723.1; DAK2 domain fusion YloV family protein [Clostridioides difficile Y384]}	{O34751; Uncharacterized protein YloV }	{efau:EFAU085_00093; K07030 K07030 uncharacterized protein -- }	{NP_816724; COG1461 Predicted kinase related to dihydroxyacetone kinase R General function prediction only ;}	{NA}	{GO:0006071; glycerol metabolic process; biological_process GO:0004371; glycerone kinase activity; molecular_function}	{NA}	{NA}	{NA}	{NA}	{NA}	{true}	{NA}
EF332.5.15_GM000128	{Chr1:99246:101282:+}	{WP_002289722.1; MULTISPECIES: ATP-dependent DNA helicase RecG [Clostridioides difficile|Enterococcus|Enterococcus faecium|Enterococcus sp.]}	{Q54900; ATP-dependent DNA helicase RecG }	{efu:HMPREF0351_10093; K03655 recG ATP-dependent DNA helicase RecG 3.6.4.12 Processing; Replication and repair; Homologous recombination [PATH:ko03440]}	{NP_816723; COG1200 RecG-like helicase L Replication, recombination and repair ;}	{gnl|TC-DB|AKM80112; 3.A.11.1.5 putative ATP-dependent DNA helicase [Candidatus Saccharibacteria bacterium GW2011_GWC2_44_17]}	{GO:0016787; hydrolase activity; molecular_function GO:0003676; nucleic acid binding; molecular_function GO:0034061; DNA polymerase activity; molecular_function GO:0005524; ATP binding; molecular_function GO:0003677; DNA binding; molecular_function GO:0017038; protein import; biological_process GO:0005634; nucleus; cellular_component GO:0016020; membrane; cellular_component}	{NA}	{NA}	{NA}	{NA}	{NA}	{false}	{NA}
EF332.5.15_GM000129	{Chr1:101307:102332:+}	{WP_002320872.1; fatty acid/phospholipid synthesis protein PlsX [Enterococcus faecium]}	{Q82ZE8; Phosphate acyltransferase }	{efu:HMPREF0351_10094; K03621 plsX glycerol-3-phosphate acyltransferase PlsX 2.3.1.15 Metabolism; Lipid metabolism; Glycerolipid metabolism [PATH:ko00561] Metabolism; Lipid metabolism; Glycerophospholipid metabolism [PATH:ko00564] Metabolism; Metabolism of terpenoids and polyketides; Metabolic pathways [PATH:ko01100] Metabolism; Metabolism of terpenoids and polyketides; Biosynthesis of secondary …	{NP_816722; COG0416 Fatty acid/phospholipid biosynthesis enzyme I Lipid transport and metabolism ;}	{NA}	{GO:0003824; NA GO:0016747; transferase activity, transferring acyl groups other than amino-acyl groups; molecular_function GO:0006633; fatty acid biosynthetic process; biological_process}	{NA}	{NA}	{NA}	{NA}	{NA}	{false}	{NA}
EF332.5.15_GM000130	{Chr1:102439:102696:+}	{WP_002320873.1; acyl carrier protein [Enterococcus faecium]}	{Q74IP1; Acyl carrier protein }	{eft:M395_00485; K02078 acpP acyl carrier protein -- Metabolism; Biosynthesis of other secondary metabolites; Biosynthesis of secondary metabolites - unclassified [PATH:ko00999] Metabolism; Metabolism of terpenoids and polyketides; Biosynthesis of antibiotics [PATH:ko01130]}	{NP_816721; COG0236 Acyl carrier protein IQ Lipid transport and metabolism ; Secondary metabolites biosynthesis, transport and catabolism ;}	{gnl|TC-DB|O80800; 3.D.1.6.3 Acyl carrier protein - Arabidopsis thaliana (Mouse-ear cress).}	{GO:0007156; homophilic cell adhesion; biological_process GO:0005509; calcium ion binding; molecular_function GO:0005739; mitochondrion; cellular_component GO:0008233; peptidase activity; molecular_function GO:0016020; membrane; cellular_component GO:0008047; enzyme activator activity; molecular_function}	{NA}	{NA}	{NA}	{NA}	{NA}	{false}	{NA}
EF332.5.15_GM000131	{Chr1:102964:103968:+}	{WP_060812550.1; ABC transporter ATP-binding protein, partial [Enterococcus faecium]}	{P50980; Oligopeptide transport ATP-binding protein OppD }	{efc:EFAU004_00134; K02031 ABC.PE.A peptide/nickel transport system ATP-binding protein -- Processes; Cellular community - prokaryotes; Quorum sensing [PATH:ko02024]}	{NP_816720; COG0444 ABC-type dipeptide/oligopeptide/nickel transport system, ATPase component EP Amino acid transport and metabolism ; Inorganic ion transport and metabolism ;}	{gnl|TC-DB|F0TFT0; 3.A.1.5.32 Oligopeptide ABC transporter OS=Lactobacillus acidophilus (strain 30SC) GN=LAC30SC_07310 PE=4 SV=1}	{GO:0006355; regulation of transcription, DNA-dependent; biological_process GO:0006777; Mo-molybdopterin cofactor biosynthetic process; biological_process GO:0008152; NA GO:0005524; ATP binding; molecular_function GO:0016887; ATPase activity; molecular_function GO:0003723; RNA binding; molecular_function GO:0016301; kinase activity; molecular_function GO:0015833; peptide transport; biological_pro…	{NA}	{NA}	{NA}	{NA}	{NA}	{false}	{NA}
EF332.5.15_GM000132	{Chr1:103969:104913:+}	{WP_002287891.1; oligopeptide ABC superfamily ATP binding cassette transporter, ABC protein [Enterococcus faecium|Enterococcus sp.]}	{P0A2V4; Oligopeptide transport ATP-binding protein OppF }	{efu:HMPREF0351_10097; K02032 ABC.PE.A1 peptide/nickel transport system ATP-binding protein -- Processes; Cellular community - prokaryotes; Quorum sensing [PATH:ko02024]}	{NP_816719; COG4608 ABC-type oligopeptide transport system, ATPase component E Amino acid transport and metabolism ;}	{gnl|TC-DB|F0TFS9; 3.A.1.5.32 Oligopeptide ABC transporter ATP-binding protein OS=Lactobacillus acidophilus (strain 30SC) GN=LAC30SC_07305 PE=3 SV=1}	{GO:0005525; GTP binding; molecular_function GO:0015833; peptide transport; biological_process GO:0000166; nucleotide binding; molecular_function GO:0003924; GTPase activity; molecular_function GO:0016887; ATPase activity; molecular_function GO:0005524; ATP binding; molecular_function}	{NA}	{NA}	{NA}	{NA}	{NA}	{false}	{NA}
EF332.5.15_GM000133	{Chr1:104913:105875:+}	{WP_002287892.1; oligopeptide ABC superfamily ATP binding cassette transporter, membrane protein [Enterococcus faecium|Enterococcus sp.]}	{P0A4N7; Oligopeptide transport system permease protein OppB }	{efm:M7W_325; K02033 ABC.PE.P peptide/nickel transport system permease protein -- Processes; Cellular community - prokaryotes; Quorum sensing [PATH:ko02024]}	{NP_816718; COG0601 ABC-type dipeptide/oligopeptide/nickel transport system, permease component EP Amino acid transport and metabolism ; Inorganic ion transport and metabolism ;}	{gnl|TC-DB|F0TFS8; 3.A.1.5.32 Oligopeptide transport protein OS=Lactobacillus acidophilus (strain 30SC) GN=LAC30SC_07300 PE=3 SV=1}	{GO:0006810; transport; biological_process GO:0016020; membrane; cellular_component}	{NA}	{NA}	{NA}	{NA}	{NA}	{false}	{NA}
EF332.5.15_GM000134	{Chr1:105902:106816:+}	{WP_002287893.1; oligopeptide ABC superfamily ATP binding cassette transporter, membrane protein [Enterococcus faecium DO]}	{P0A4P0; Oligopeptide transport system permease protein OppC }	{efu:HMPREF0351_10099; K02034 ABC.PE.P1 peptide/nickel transport system permease protein -- Processes; Cellular community - prokaryotes; Quorum sensing [PATH:ko02024]}	{NP_816717; COG1173 ABC-type dipeptide/oligopeptide/nickel transport system, permease component EP Amino acid transport and metabolism ; Inorganic ion transport and metabolism ;}	{gnl|TC-DB|P0A4N9; 3.A.1.5.10 Oligopeptide transport system permease protein oppC - Lactococcus lactis subsp. lactis (Streptococcus lactis).}	{GO:0016020; membrane; cellular_component GO:0006810; transport; biological_process}	{NA}	{NA}	{NA}	{NA}	{NA}	{false}	{NA}
EF332.5.15_GM000135	{Chr1:106842:108623:+}	{WP_002287894.1; Oligopeptide ABC transporter2C periplasmic oligopeptide-binding protein OppA (TC 3. A.1. 5. 1) [Enterococcus faecium]}	{NA}	{efc:EFAU004_00138; K02035 ABC.PE.S peptide/nickel transport system substrate-binding protein -- Processes; Cellular community - prokaryotes; Quorum sensing [PATH:ko02024]}	{NP_816716; COG0747 ABC-type transport system, periplasmic component E Amino acid transport and metabolism ;}	{gnl|TC-DB|F0TFS6; 3.A.1.5.32 Oligopeptide ABC transporter substrate OS=Lactobacillus acidophilus (strain 30SC) GN=LAC30SC_07290 PE=4 SV=1}	{NA}	{NA}	{NA}	{NA}	{NA}	{YES}	{false}	{NA}
EF332.5.15_GM000136	{Chr1:108786:108956:+}	{OFP97761.1; hypothetical protein HMPREF2964_09110, partial [Enterococcus sp. HMSC063C12]}	{NA}	{NA}	{NA}	{NA}	{NA}	{NA}	{NA}	{NA}	{NA}	{NA}	{false}	{NA}
EF332.5.15_GM000137	{Chr1:108962:109657:+}	{WP_002316565.1; ribonuclease III [Enterococcus faecium]}	{Q82ZG1; Ribonuclease 3 }	{efu:HMPREF0351_10101; K03685 rnc, DROSHA, RNT1 ribonuclease III 3.1.26.3 Processing; Translation; Ribosome biogenesis in eukaryotes [PATH:ko03008] Diseases; Cancers: Overview; Proteoglycans in cancer [PATH:ko05205]}	{NP_816708; COG0571 dsRNA-specific ribonuclease K Transcription ;}	{NA}	{GO:0004525; ribonuclease III activity; molecular_function GO:0006396; RNA processing; biological_process}	{NA}	{NA}	{NA}	{NA}	{NA}	{false}	{NA}
EF332.5.15_GM000138	{Chr1:109677:113258:+}	{WP_002296872.1; MULTISPECIES: chromosome segregation protein SMC [Enterococcus|Enterococcus faecium|Enterococcus sp.]}	{P51834; Chromosome partition protein Smc }	{efau:EFAU085_00103; K03529 smc chromosome segregation protein -- }	{NP_816707; COG1196 Chromosome segregation ATPase D Cell cycle control, cell division, chromosome partitioning ;}	{NA}	{GO:0005524; ATP binding; molecular_function GO:0016887; ATPase activity; molecular_function GO:0005694; chromosome; cellular_component GO:0005515; protein binding; molecular_function GO:0051276; chromosome organization; biological_process}	{NA}	{NA}	{NA}	{NA}	{NA}	{false}	{NA}
EF332.5.15_GM000139	{Chr1:113267:114076:+}	{WP_002287898.1; HMP-PP hydrolase (pyridoxal phosphatase) Cof2C detected in genetic screen for thiamin metabolic genes (PMID: 15292217) [Enterococcus faecium]}	{P0A8Y6; Sugar phosphatase YidA }	{efu:HMPREF0351_10103; }	{NP_816706; COG0561 Hydroxymethylpyrimidine pyrophosphatase and other HAD family phosphatases HR Coenzyme transport and metabolism ; General function prediction only ;}	{NA}	{GO:0000042; protein targeting to Golgi; biological_process GO:0005515; protein binding; molecular_function}	{NA}	{NA}	{NA}	{NA}	{NA}	{false}	{NA}
EF332.5.15_GM000140	{Chr1:114087:115085:+}	{WP_002287900.1; Signal recognition particle receptor protein FtsY (alpha subunit) (TC 3. A.5. 1. 1)' [Enterococcus faecium]}	{P51835; Signal recognition particle receptor FtsY }	{efc:EFAU004_00142; K03110 ftsY fused signal recognition particle receptor -- Processes; Cellular community - prokaryotes; Quorum sensing [PATH:ko02024] Processing; Folding, sorting and degradation; Protein export [PATH:ko03060] Processing; Membrane transport; Bacterial secretion system [PATH:ko03070]}	{NP_816705; COG0552 Signal recognition particle GTPase U Intracellular trafficking, secretion, and vesicular transport ;}	{gnl|TC-DB|P10121; 3.A.5.1.1 CELL DIVISION PROTEIN FTSY - Escherichia coli.}	{GO:0005525; GTP binding; molecular_function GO:0016787; hydrolase activity; molecular_function GO:0006777; Mo-molybdopterin cofactor biosynthetic process; biological_process GO:0098519; NA GO:0003924; GTPase activity; molecular_function GO:0016887; ATPase activity; molecular_function GO:0005524; ATP binding; molecular_function GO:0006614; SRP-dependent cotranslational protein targeting to membra…	{NA}	{NA}	{NA}	{NA}	{NA}	{false}	{NA}
EF332.5.15_GM000141	{Chr1:115272:117539:+}	{WP_002287901.1; MULTISPECIES: bifunctional glutamate--cysteine ligase/glutathione synthetase [Enterococcus|Enterococcus faecium|Enterococcus sp.]}	{Q82ZG8; Glutathione biosynthesis bifunctional protein GshAB }	{efc:EFAU004_00143; K01919 gshA glutamate--cysteine ligase 6.3.2.2 Metabolism; Amino acid metabolism; Cysteine and methionine metabolism [PATH:ko00270] Metabolism; Metabolism of other amino acids; Glutathione metabolism [PATH:ko00480] Metabolism; Metabolism of terpenoids and polyketides; Metabolic pathways [PATH:ko01100]}	{NP_816700; COG2918 Gamma-glutamylcysteine synthetase H Coenzyme transport and metabolism ;}	{NA}	{GO:0046872; metal ion binding; molecular_function GO:0004357; glutamate-cysteine ligase activity; molecular_function GO:0006750; glutathione biosynthetic process; biological_process GO:0008716; D-alanine-D-alanine ligase activity; molecular_function GO:0005524; ATP binding; molecular_function}	{PHI:3652; Q71VZ1 gshF 1639 Listeria monocytogenes Listeriosis Mus musculus (related: house mouse) Glutathione biosynthesis Gene mutation; gene complementation loss of pathogenicity}	{NA}	{NA}	{NA}	{NA}	{false}	{NA}
EF332.5.15_GM000142	{Chr1:117628:118080:-}	{WP_002287902.1; FIG00627332: hypothetical protein' [Clostridioides difficile|Enterococcus faecium|Enterococcus faecium,|Enterococcus sp.]}	{NA}	{efau:EFAU085_00107; }	{NP_816697; COG5506 Uncharacterized protein YueI S Function unknown ;}	{NA}	{GO:0030153; bacteriocin immunity; biological_process}	{NA}	{NA}	{NA}	{NA}	{NA}	{false}	{NA}
EF332.5.15_GM000143	{Chr1:118230:119180:+}	{WP_002287905.1; ferric (Fe+3) ABC superfamily ATP binding cassette transporter, membrane protein [Enterococcus faecium DO]}	{P94418; Petrobactin import system permease protein YclN }	{efc:EFAU004_00145; K02015 ABC.FEV.P iron complex transport system permease protein -- Processing; Membrane transport; ABC transporters [PATH:ko02010]}	{NP_816696; COG4606 ABC-type enterochelin transport system, permease component P Inorganic ion transport and metabolism ;}	{NA}	{GO:0016020; membrane; cellular_component GO:0005215; NA}	{NA}	{VFG007245; CVF276 Periplasmic binding protein-dependent ABC transport systems vctD ironIII ABC transporter, permease protein }	{NA}	{NA}	{NA}	{false}	{NA}
EF332.5.15_GM000144	{Chr1:119173:120132:+}	{WP_002287906.1; ferric (Fe+3) ABC superfamily ATP binding cassette transporter, membrane protein [Enterococcus faecium DO]}	{P94419; Petrobactin import system permease protein YclO }	{efau:EFAU085_00109; K02015 ABC.FEV.P iron complex transport system permease protein -- Processing; Membrane transport; ABC transporters [PATH:ko02010]}	{NP_816695; COG4605 ABC-type enterochelin transport system, permease component P Inorganic ion transport and metabolism ;}	{NA}	{GO:0016020; membrane; cellular_component GO:0005215; NA}	{NA}	{NA}	{NA}	{NA}	{NA}	{false}	{NA}
EF332.5.15_GM000145	{Chr1:120129:120884:+}	{WP_002287907.1; ferric (Fe+3) ABC superfamily ATP binding cassette transporter, ABC protein [Enterococcus faecium|Enterococcus sp.]}	{P94420; Petrobactin import ATP-binding protein YclP }	{efm:M7W_335; K02013 ABC.FEV.A iron complex transport system ATP-binding protein 3.6.3.34 Processing; Membrane transport; ABC transporters [PATH:ko02010]}	{YP_006992026; COG4604 ABC-type enterochelin transport system, ATPase component P Inorganic ion transport and metabolism ;}	{gnl|TC-DB|Q9X665; 3.A.1.14.7 FhuA (FhuC) (Ferrichrome transport ATP-binding protein) - Staphylococcus aureus}	{GO:0030261; chromosome condensation; biological_process GO:0005525; GTP binding; molecular_function GO:0003924; GTPase activity; molecular_function GO:0016887; ATPase activity; molecular_function GO:0005524; ATP binding; molecular_function GO:0003677; DNA binding; molecular_function GO:0007059; chromosome segregation; biological_process GO:0009295; nucleoid; cellular_component}	{NA}	{VFG007255; CVF276 Periplasmic binding protein-dependent ABC transport systems vctC ironIII ABC transporter, ATP-binding protein }	{NA}	{NA}	{NA}	{false}	{NA}
EF332.5.15_GM000146	{Chr1:120907:121860:+}	{WP_002287908.1; Iron compound ABC uptake transporter substrate-binding protein [Enterococcus faecium]}	{P94421; Petrobactin-binding protein YclQ }	{efc:EFAU004_00148; K02016 ABC.FEV.S iron complex transport system substrate-binding protein -- Processing; Membrane transport; ABC transporters [PATH:ko02010]}	{NP_816693; COG4607 ABC-type enterochelin transport system, periplasmic component P Inorganic ion transport and metabolism ;}	{NA}	{GO:0005488; NA GO:0005506; iron ion binding; molecular_function GO:0020037; heme binding; molecular_function GO:0009055; NA}	{NA}	{VFG005813; CVF183 Pneumococcal iron uptake piuA iron-compound ABC transporter, iron-compound-binding protein }	{NA}	{NA}	{YES}	{false}	{NA}
EF332.5.15_GM000147	{Chr1:122504:122800:-}	{EFD10654.2; hypothetical protein [Enterococcus faecium]}	{NA}	{efau:EFAU085_00113; }	{NA}	{NA}	{NA}	{NA}	{NA}	{NA}	{NA}	{NA}	{false}	{NA}
EF332.5.15_GM000148	{Chr1:123155:123511:+}	{WP_002287910.1; MULTISPECIES: hypothetical protein [Clostridioides difficile|Enterococcus|Enterococcus faecium|Enterococcus faecium,|Enterococcus sp.]}	{NA}	{efau:EFAU085_00114; }	{NA}	{NA}	{NA}	{NA}	{NA}	{NA}	{NA}	{NA}	{false}	{NA}
EF332.5.15_GM000149	{Chr1:123521:124420:+}	{WP_002287911.1; Ser/Thr protein phosphatase family protein [Enterococcus faecium]}	{NA}	{efau:EFAU085_00115; }	{YP_004887709; COG1409 3',5'-cyclic AMP phosphodiesterase CpdA T Signal transduction mechanisms ;}	{NA}	{GO:0003824; NA GO:0016787; hydrolase activity; molecular_function GO:0008152; NA}	{NA}	{NA}	{NA}	{NA}	{NA}	{false}	{NA}
EF332.5.15_GM000150	{Chr1:124937:125668:+}	{WP_002296745.1; MULTISPECIES: cell surface protein [Enterococcus|Enterococcus faecium|Enterococcus sp.]}	{NA}	{efu:HMPREF0351_10114; }	{NA}	{NA}	{NA}	{PHI:5201; I3TYA0 HMPREF0351_10114 (WxL locusC) 1352 Enterococcus faecium Endocarditis Rattus (related: rat) Involved in bile salt stress and endocarditis pathogenesis Gene mutation reduced virulence}	{NA}	{NA}	{NA}	{NA}	{false}	{NA}
EF332.5.15_GM000151	{Chr1:125855:127840:+}	{ELA57694.1; Pesticidal crystal protein cry22Aa [Enterococcus faecium]}	{NA}	{efu:HMPREF0351_10115; }	{NA}	{NA}	{GO:0016020; membrane; cellular_component GO:0030246; carbohydrate binding; molecular_function}	{PHI:5202; Q3Y044 HMPREF0351_10115 (WxL locusC) 1352 Enterococcus faecium Endocarditis Rattus (related: rat) Involved in bile salt stress and endocarditis pathogenesis Gene mutation reduced virulence}	{NA}	{NA}	{NA}	{NA}	{false}	{NA}
EF332.5.15_GM000152	{Chr1:127948:129045:+}	{WP_002311353.1; MULTISPECIES: cell wall surface anchor protein [Enterococcus]}	{NA}	{efu:HMPREF0351_10116; }	{NA}	{NA}	{NA}	{PHI:5203; I3TYA2 HMPREF0351_10116 (WxL locusC) 1352 Enterococcus faecium Endocarditis Rattus (related: rat) Involved in bile salt stress and endocarditis pathogenesis Gene mutation reduced virulence}	{NA}	{NA}	{NA}	{NA}	{false}	{NA}
EF332.5.15_GM000153	{Chr1:129352:129810:+}	{WP_002287917.1; M protein trans-acting positive regulator, partial [Enterococcus faecium|Enterococcus sp.]}	{NA}	{efu:HMPREF0351_10117; }	{NA}	{NA}	{NA}	{PHI:5204; Q3Y042 HMPREF0351_10117 (WxL locusC) 1352 Enterococcus faecium Endocarditis Rattus (related: rat) Involved in bile salt stress and endocarditis pathogenesis Gene mutation reduced virulence}	{NA}	{NA}	{NA}	{NA}	{false}	{NA}
EF332.5.15_GM000154	{Chr1:129908:131086:+}	{WP_000997695.1; Transposase (or an inactivated derivative) [Enterococcus faecalis|Enterococcus faecium|Enterococcus sp.|Escherichia coli|Staphylococcus sp.|Streptococcus equinus]}	{P35881; Transposase for insertion sequence element IS905 }	{efa:EF2185; }	{NP_814155; COG3328 Transposase (or an inactivated derivative) X Mobilome: prophages, transposons;}	{NA}	{GO:0015074; DNA integration; biological_process GO:0004803; transposase activity; molecular_function GO:0003677; DNA binding; molecular_function GO:0006313; transposition, DNA-mediated; biological_process}	{PHI:5205; Q3Y383 HMPREF0351_10118 (WxL locusC) 1352 Enterococcus faecium Endocarditis Rattus (related: rat) Involved in bile salt stress and endocarditis pathogenesis Gene mutation reduced virulence}	{NA}	{NA}	{NA}	{NA}	{false}	{NA}
EF332.5.15_GM000155	{Chr1:131253:132167:+}	{WP_031315735.1; hypothetical protein, partial [Enterococcus faecium]}	{NA}	{efm:M7W_344; }	{NP_814504; COG3711 Transcriptional antiterminator K Transcription ;}	{NA}	{NA}	{PHI:5206; I3TYA5 HMPREF0351_10119 (WxL locusC) 1352 Enterococcus faecium Endocarditis Rattus (related: rat) Involved in bile salt stress and endocarditis pathogenesis Gene mutation reduced virulence}	{NA}	{NA}	{NA}	{NA}	{false}	{NA}
EF332.5.15_GM000156	{Chr1:132221:133174:-}	{WP_000222572.1; Integrase/recombinase2C core domain family (plasmid) [Enterococcus faecalis|Enterococcus faecium|Enterococcus gallinarum|Enterococcus sp.|Escherichia coli|Staphylococcus aureus]}	{NA}	{efu:HMPREF0351_12169; }	{YP_006845699; COG2826 Transposase and inactivated derivatives, IS30 family X Mobilome: prophages, transposons;}	{NA}	{GO:0003677; DNA binding; molecular_function GO:0000150; recombinase activity; molecular_function GO:0006310; DNA recombination; biological_process GO:0015074; DNA integration; biological_process}	{NA}	{NA}	{NA}	{NA}	{NA}	{false}	{NA}
EF332.5.15_GM000157	{Chr1:133327:134046:-}	{WP_002290500.1; glycerol MIP family major intrinsic protein channel protein [Enterococcus faecium|Enterococcus sp.]}	{F9UUB3; Glycerol uptake facilitator protein-like 5 }	{efc:EFAU004_00162; K02440 GLPF glycerol uptake facilitator protein -- }	{YP_005004704; COG0580 Glycerol uptake facilitator and related aquaporins (Major Intrinsic Protein Family) G Carbohydrate transport and metabolism ;}	{gnl|TC-DB|D7VEY8; 1.A.8.2.7 MIP family glycerol uptake facilitator protein GlpF OS=Lactobacillus plantarum subsp. plantarum ATCC 14917 GN=glpF4 PE=3 SV=1}	{GO:0005215; NA GO:0016020; membrane; cellular_component GO:0006810; transport; biological_process}	{NA}	{NA}	{NA}	{NA}	{NA}	{false}	{NA}
EF332.5.15_GM000158	{Chr1:134388:134798:+}	{WP_002321199.1; murein hydrolase transporter LrgA [Enterococcus faecium]}	{NA}	{efu:HMPREF0351_10122; K06518 cidA holin-like protein -- }	{YP_006992070; COG1380 Putative effector of murein hydrolase LrgA, UPF0299 family R General function prediction only ;}	{gnl|TC-DB|I6T8M5; 1.E.14.1.15 Putative murein hydrolase regulator LrgA OS=Streptococcus mutans GS-5 GN=SMUGS5_07685 PE=4 SV=1}	{GO:0016021; integral to membrane; cellular_component}	{NA}	{NA}	{NA}	{NA}	{NA}	{false}	{NA}
EF332.5.15_GM000159	{Chr1:134791:135492:+}	{WP_002294273.1; MULTISPECIES: murein hydrolase effector protein [Enterococcus]}	{NA}	{efc:EFAU004_00164; }	{YP_006992071; COG1346 Putative effector of murein hydrolase M Cell wall/membrane/envelope biogenesis ;}	{gnl|TC-DB|I6TRN5; 2.A.122.1.4 Putative murein hydrolase export regulator LrgB OS=Streptococcus mutans GS-5 GN=SMUGS5_07680 PE=4 SV=1}	{NA}	{NA}	{NA}	{NA}	{NA}	{NA}	{false}	{NA}
EF332.5.15_GM000160	{Chr1:135492:137078:+}	{EAN09321.1; M protein trans-acting positive regulator [Enterococcus faecium C1904]}	{NA}	{efu:HMPREF0351_10124; }	{NA}	{NA}	{NA}	{NA}	{NA}	{NA}	{NA}	{NA}	{false}	{NA}
EF332.5.15_GM000161	{Chr1:137097:137318:+}	{WP_002290506.1; MULTISPECIES: hypothetical protein [Clostridioides difficile|Enterococcus|Enterococcus faecium|Enterococcus faecium,|Enterococcus sp.]}	{NA}	{eft:M395_00680; }	{NA}	{NA}	{NA}	{NA}	{NA}	{NA}	{NA}	{NA}	{false}	{NA}
EF332.5.15_GM000162	{Chr1:137315:138076:+}	{WP_002297149.1; oxidoreductase, short chain dehydrogenase/reductase family protein [Enterococcus faecium]}	{NA}	{efc:EFAU004_00167; K00059 fabG 3-oxoacyl-[acyl-carrier protein] reductase 1.1.1.100 Metabolism; Lipid metabolism; Fatty acid biosynthesis [PATH:ko00061] Metabolism; Biosynthesis of other secondary metabolites; Prodigiosin biosynthesis [PATH:ko00333] Metabolism; Metabolism of cofactors and vitamins; Biotin metabolism [PATH:ko00780] Metabolism; Lipid metabolism; Biosynthesis of unsaturated fatty a…	{YP_001697758; COG1028 NAD(P)-dependent dehydrogenase, short-chain alcohol dehydrogenase family IQR Lipid transport and metabolism ; Secondary metabolites biosynthesis, transport and catabolism ; General function prediction only ;}	{NA}	{NA}	{NA}	{NA}	{NA}	{NA}	{NA}	{false}	{NA}
EF332.5.15_GM000163	{Chr1:138456:138965:+}	{WP_002297147.1; Substrate-specific component QueT (COG4708) of predicted queuosine-regulated ECF transporter [Enterococcus faecium]}	{A2RM05; Queuosine precursor transporter QueT }	{efau:EFAU085_00127; }	{YP_006990978; COG4708 Uncharacterized membrane protein S Function unknown ;}	{gnl|TC-DB|A2RM05; 2.A.88.9.1 Queuosine precursor transporter QueT OS=Lactococcus lactis subsp. cremoris (strain MG1363) GN=queT PE=1 SV=1}	{GO:0004190; aspartic-type endopeptidase activity; molecular_function GO:0005886; plasma membrane; cellular_component GO:0006508; proteolysis; biological_process GO:0030436; asexual sporulation; biological_process}	{NA}	{NA}	{NA}	{NA}	{NA}	{false}	{NA}
EF332.5.15_GM000164	{Chr1:139040:139579:-}	{WP_002297145.1; Substrate-specific component BioY of biotin ECF transporter [Enterococcus faecium]}	{A2RI45; Biotin transporter BioY2 }	{efau:EFAU085_00128; K03523 bioY biotin transport system substrate-specific component -- Processing; Membrane transport; ABC transporters [PATH:ko02010]}	{YP_004455608; COG1268 Biotin transporter BioY H Coenzyme transport and metabolism ;}	{gnl|TC-DB|Q2FUL6; 3.A.1.25.2 BioY protein OS=Methanospirillum hungatei (strain JF-1 / DSM 864) GN=Mhun_3185 PE=4 SV=1}	{GO:0015878; biotin transport; biological_process GO:0015225; biotin transporter activity; molecular_function GO:0005886; plasma membrane; cellular_component}	{NA}	{NA}	{NA}	{NA}	{NA}	{false}	{NA}
EF332.5.15_GM000165	{Chr1:139719:140411:-}	{WP_002294265.1; MULTISPECIES: 30S ribosomal protein S4 [Clostridioides difficile|Enterococcus|Enterococcus faecium|Enterococcus sp.]}	{Q82ZI6; 30S ribosomal protein S4 }	{efc:EFAU004_00170; K02986 RP-S4, rpsD small subunit ribosomal protein S4 -- Processing; Translation; Ribosome [PATH:ko03010]}	{NP_816682; COG0522 Ribosomal protein S4 or related protein J Translation, ribosomal structure and biogenesis ;}	{NA}	{GO:0005622; intracellular; cellular_component GO:0003723; RNA binding; molecular_function GO:0019843; rRNA binding; molecular_function}	{NA}	{NA}	{NA}	{NA}	{NA}	{false}	{NA}
EF332.5.15_GM000166	{Chr1:140592:141443:+}	{WP_002321201.1; FNT family formate-nitrite transporter [Enterococcus faecium DO]}	{NA}	{efu:HMPREF0351_10130; }	{NP_816681; COG2116 Formate/nitrite transporter FocA, FNT family P Inorganic ion transport and metabolism ;}	{NA}	{GO:0006810; transport; biological_process GO:0016020; membrane; cellular_component GO:0005215; NA}	{NA}	{NA}	{NA}	{NA}	{NA}	{false}	{NA}
EF332.5.15_GM000167	{Chr1:141471:142106:+}	{WP_002297142.1; MULTISPECIES: DNA-7-methylguanine glycosylase [Enterococcus|Enterococcus faecium]}	{NA}	{efu:HMPREF0351_10131; }	{YP_006991656; COG4912 3-methyladenine DNA glycosylase AlkD L Replication, recombination and repair ;}	{NA}	{NA}	{NA}	{NA}	{NA}	{NA}	{NA}	{false}	{NA}
EF332.5.15_GM000168	{Chr1:142126:142899:+}	{WP_002294261.1; Cof protein: HAD-superfamily hydrolase, subfamily IIB [Enterococcus faecium]}	{NA}	{efc:EFAU004_00173; }	{NP_816679; COG0561 Hydroxymethylpyrimidine pyrophosphatase and other HAD family phosphatases HR Coenzyme transport and metabolism ; General function prediction only ;}	{NA}	{GO:0016791; phosphatase activity; molecular_function}	{NA}	{NA}	{NA}	{NA}	{NA}	{false}	{NA}
EF332.5.15_GM000169	{Chr1:142896:143054:-}	{EFF33755.1; FIG00631578: hypothetical protein [Enterococcus faecium]}	{NA}	{efm:M7W_359; }	{NA}	{NA}	{NA}	{NA}	{NA}	{NA}	{NA}	{NA}	{false}	{NA}
EF332.5.15_GM000170	{Chr1:143343:144104:+}	{WP_060810555.1; metallophosphoesterase [Enterococcus faecium]}	{O31775; 2',3'-cyclic-nucleotide 2'-phosphodiesterase }	{efc:EFAU004_00174; K09769 K09769 uncharacterized protein -- }	{NP_816773; COG1692 Calcineurin-like phosphoesterase R General function prediction only ;}	{NA}	{GO:0016787; hydrolase activity; molecular_function}	{NA}	{NA}	{NA}	{NA}	{NA}	{false}	{NA}
EF332.5.15_GM000171	{Chr1:144082:144495:+}	{WP_002297137.1; MULTISPECIES: hypothetical protein [Enterococcus|Enterococcus faecium|Enterococcus faecium,|Enterococcus sp.]}	{NA}	{efu:HMPREF0351_10134; }	{NP_816772; COG4550 Cell fate regulator YmcA, YheA/YmcA/DUF963 family (controls sporulation, competence, biofilm development) T Signal transduction mechanisms ;}	{NA}	{GO:0008384; IkappaB kinase activity; molecular_function GO:0004356; glutamate-ammonia ligase activity; molecular_function}	{NA}	{NA}	{NA}	{NA}	{NA}	{false}	{NA}
EF332.5.15_GM000172	{Chr1:144479:147124:+}	{WP_002297135.1; MULTISPECIES: DNA mismatch repair protein MutS [Clostridioides difficile|Enterococcus|Enterococcus faecium|Enterococcus sp.]}	{Q82ZA2; DNA mismatch repair protein MutS }	{efc:EFAU004_00176; K03555 mutS DNA mismatch repair protein MutS -- Processing; Replication and repair; Mismatch repair [PATH:ko03430]}	{NP_816771; COG0249 DNA mismatch repair ATPase MutS L Replication, recombination and repair ;}	{NA}	{GO:0006298; mismatch repair; biological_process GO:0005524; ATP binding; molecular_function GO:0030983; mismatched DNA binding; molecular_function}	{NA}	{NA}	{NA}	{NA}	{NA}	{false}	{NA}
EF332.5.15_GM000173	{Chr1:147142:149250:+}	{WP_002297134.1; MULTISPECIES: DNA mismatch repair protein MutL [Enterococcus|Enterococcus faecium|Enterococcus sp.]}	{Q3JYM6; DNA mismatch repair protein MutL }	{efu:HMPREF0351_10136; K03572 mutL DNA mismatch repair protein MutL -- Processing; Replication and repair; Mismatch repair [PATH:ko03430]}	{NP_816770; COG0323 DNA mismatch repair ATPase MutL L Replication, recombination and repair ;}	{NA}	{GO:0006323; DNA packaging; biological_process GO:0030983; mismatched DNA binding; molecular_function GO:0006298; mismatch repair; biological_process GO:0005524; ATP binding; molecular_function}	{NA}	{NA}	{NA}	{NA}	{NA}	{false}	{NA}
EF332.5.15_GM000174	{Chr1:149272:149832:+}	{WP_002294256.1; MULTISPECIES: septum formation inhibitor Maf [Enterococcus|Enterococcus faecium|Enterococcus sp.]}	{Q82ZA4; Maf-like protein EF_3165 }	{efu:HMPREF0351_10137; K06287 maf septum formation protein -- }	{NP_816769; COG0424 Predicted house-cleaning NTP pyrophosphatase, Maf/HAM1 superfamily Q Secondary metabolites biosynthesis, transport and catabolism ;}	{NA}	{GO:0047429; nucleoside-triphosphate diphosphatase activity; molecular_function}	{NA}	{NA}	{NA}	{NA}	{NA}	{false}	{NA}
EF332.5.15_GM000175	{Chr1:149917:151905:-}	{EFR72413.1; PTS system trehalose-specific IIBC component [Enterococcus faecium]}	{P36672; PTS system trehalose-specific EIIBC component }	{efm:M7W_365; K02817 PTS-Tre-EIIA, treP PTS system, trehalose-specific IIA component 2.7.1.201 Metabolism; Carbohydrate metabolism; Starch and sucrose metabolism [PATH:ko00500] Processing; Membrane transport; Phosphotransferase system (PTS) [PATH:ko02060]}	{NP_815874; COG1264 Phosphotransferase system IIB components G Carbohydrate transport and metabolism ;}	{gnl|TC-DB|Q720G7; 4.A.1.2.13 PTS system, trehalose-specific, IIBC component OS=Listeria monocytogenes serotype 4b (strain F2365) GN=treB PE=4 SV=1}	{GO:0008982; protein-N(PI)-phosphohistidine-sugar phosphotransferase activity; molecular_function GO:0009401; phosphoenolpyruvate-dependent sugar phosphotransferase system; biological_process GO:0016020; membrane; cellular_component}	{NA}	{NA}	{NA}	{NA}	{NA}	{false}	{NA}
EF332.5.15_GM000176	{Chr1:152128:152841:+}	{WP_002294254.1; Trehalose operon transcriptional repressor [Enterococcus faecium]}	{P39796; HTH-type transcriptional regulator TreR }	{efm:M7W_366; K03486 treR2, treR GntR family transcriptional regulator, trehalose operon transcriptional repressor -- }	{YP_004885529; COG2188 DNA-binding transcriptional regulator, GntR family K Transcription ;}	{NA}	{GO:0045892; negative regulation of transcription, DNA-dependent; biological_process GO:0003700; sequence-specific DNA binding transcription factor activity; molecular_function GO:0016853; isomerase activity; molecular_function GO:0003677; DNA binding; molecular_function GO:0006355; regulation of transcription, DNA-dependent; biological_process GO:0006725; cellular aromatic compound metabolic pro…	{NA}	{NA}	{NA}	{NA}	{NA}	{false}	{NA}
EF332.5.15_GM000177	{Chr1:152918:153364:+}	{WP_002294252.1; Peptide methionine sulfoxide reductase MsrB (EC 1. 8. 4. 12) [Clostridioides difficile|Enterococcus faecium]}	{P0DM32; Peptide methionine sulfoxide reductase MsrB }	{efc:EFAU004_00181; K07305 msrB peptide-methionine (R)-S-oxide reductase 1.8.4.12 }	{NP_816768; COG0229 Peptide methionine sulfoxide reductase MsrB O Posttranslational modification, protein turnover, chaperones ;}	{NA}	{GO:0055114; oxidation-reduction process; biological_process GO:0033743; peptide-methionine (R)-S-oxide reductase activity; molecular_function}	{PHI:3913; Q04LM6 SpMsrAB2 1313 Streptococcus pneumoniae Pneumonia; otitis media; septicaemia; meningitis Mus musculus (related: house mouse) methionine sulfoxide reductase Gene mutation reduced virulence}	{NA}	{NA}	{NA}	{NA}	{false}	{NA}
EF332.5.15_GM000178	{Chr1:153534:154136:+}	{WP_002290528.1; MULTISPECIES: Holliday junction ATP-dependent DNA helicase RuvA [Enterococcus|Enterococcus faecium|Enterococcus sp.]}	{Q839T6; Holliday junction ATP-dependent DNA helicase RuvA }	{efc:EFAU004_00182; K03550 ruvA holliday junction DNA helicase RuvA 3.6.4.12 Processing; Replication and repair; Homologous recombination [PATH:ko03440]}	{NP_813874; COG0632 Holliday junction resolvasome RuvABC DNA-binding subunit L Replication, recombination and repair ;}	{NA}	{GO:0006313; transposition, DNA-mediated; biological_process GO:0004803; transposase activity; molecular_function GO:0034061; DNA polymerase activity; molecular_function GO:0003824; NA GO:0006281; DNA repair; biological_process GO:0009379; Holliday junction helicase complex; cellular_component GO:0005524; ATP binding; molecular_function GO:0003677; DNA binding; molecular_function GO:0006310; DNA …	{NA}	{NA}	{NA}	{NA}	{NA}	{false}	{NA}
EF332.5.15_GM000179	{Chr1:154149:155150:+}	{WP_002289812.1; MULTISPECIES: Holliday junction DNA helicase RuvB [Enterococcus|Enterococcus faecium|Enterococcus sp.]}	{Q839T5; Holliday junction ATP-dependent DNA helicase RuvB }	{efc:EFAU004_00183; K03551 ruvB holliday junction DNA helicase RuvB 3.6.4.12 Processing; Replication and repair; Homologous recombination [PATH:ko03440]}	{NP_813875; COG2255 Holliday junction resolvasome RuvABC, ATP-dependent DNA helicase subunit L Replication, recombination and repair ;}	{NA}	{GO:0009378; four-way junction helicase activity; molecular_function GO:0098519; NA GO:0008134; transcription factor binding; molecular_function GO:0003724; RNA helicase activity; molecular_function GO:0043531; ADP binding; molecular_function GO:0016787; hydrolase activity; molecular_function GO:0019079; viral genome replication; biological_process GO:0006310; DNA recombination; biological_proces…	{NA}	{NA}	{NA}	{NA}	{NA}	{false}	{NA}
EF332.5.15_GM000180	{Chr1:155179:155757:+}	{WP_002289813.1; HTH-type dhaKLM operon transcriptional activator DhaS [Enterococcus faecium]}	{NA}	{efc:EFAU004_00184; }	{NP_816671; COG1309 DNA-binding transcriptional regulator, AcrR family K Transcription ;}	{NA}	{GO:0006310; DNA recombination; biological_process GO:0000150; recombinase activity; molecular_function GO:0003677; DNA binding; molecular_function}	{NA}	{NA}	{NA}	{NA}	{NA}	{false}	{NA}
EF332.5.15_GM000181	{Chr1:155809:156291:+}	{WP_002289814.1; low molecular weight phosphotyrosine protein phosphatase [Enterococcus faecium]}	{O35016; Low molecular weight protein-tyrosine-phosphatase YfkJ }	{efau:EFAU085_00144; K01104 E3.1.3.48 protein-tyrosine phosphatase 3.1.3.48 }	{NP_816670; COG0394 Protein-tyrosine-phosphatase T Signal transduction mechanisms ;}	{NA}	{NA}	{NA}	{NA}	{NA}	{NA}	{NA}	{false}	{NA}
EF332.5.15_GM000182	{Chr1:156408:156782:+}	{WP_002289815.1; MULTISPECIES: hypothetical protein [Clostridioides difficile|Enterococcus|Enterococcus faecium|Enterococcus faecium,|Enterococcus sp.]}	{NA}	{efau:EFAU085_00145; }	{NA}	{NA}	{GO:0006413; translational initiation; biological_process GO:0005737; cytoplasm; cellular_component GO:0003743; translation initiation factor activity; molecular_function GO:0003723; RNA binding; molecular_function}	{NA}	{NA}	{NA}	{NA}	{NA}	{false}	{NA}
EF332.5.15_GM000183	{Chr1:157212:158390:+}	{WP_000997695.1; Transposase (or an inactivated derivative) [Enterococcus faecalis|Enterococcus faecium|Enterococcus sp.|Escherichia coli|Staphylococcus sp.|Streptococcus equinus]}	{P35881; Transposase for insertion sequence element IS905 }	{efc:EFAU004_01145; }	{NP_814155; COG3328 Transposase (or an inactivated derivative) X Mobilome: prophages, transposons;}	{NA}	{GO:0015074; DNA integration; biological_process GO:0006313; transposition, DNA-mediated; biological_process GO:0004803; transposase activity; molecular_function GO:0003677; DNA binding; molecular_function}	{PHI:5205; Q3Y383 HMPREF0351_10118 (WxL locusC) 1352 Enterococcus faecium Endocarditis Rattus (related: rat) Involved in bile salt stress and endocarditis pathogenesis Gene mutation reduced virulence}	{NA}	{NA}	{NA}	{NA}	{false}	{NA}
EF332.5.15_GM000184	{Chr1:158864:160216:-}	{WP_002294246.1; MULTISPECIES: branched-chain amino acid transporter II carrier protein [Enterococcus|Enterococcus faecium|Enterococcus sp.]}	{A2RJ04; Branched-chain amino acid transport system carrier protein }	{efu:HMPREF0351_10149; K03311 TC.LIVCS branched-chain amino acid:cation transporter, LIVCS family -- }	{YP_004887683; COG1114 Branched-chain amino acid permeases E Amino acid transport and metabolism ;}	{gnl|TC-DB|F2HK99; 2.A.26.1.9 BrnQ protein OS=Lactococcus lactis subsp. lactis (strain CV56) GN=brnQ PE=4 SV=1}	{GO:0015803; branched-chain aliphatic amino acid transport; biological_process GO:0016021; integral to membrane; cellular_component GO:0015171; amino acid transmembrane transporter activity; molecular_function GO:0016020; membrane; cellular_component GO:0003333; amino acid transmembrane transport; biological_process GO:0015658; branched-chain aliphatic amino acid transmembrane transporter activit…	{PHI:6629; A0A0H2WXT5 brnQ1 1280 Staphylococcus aureus Skin infections; food poisoning; respiratory diseases Mus musculus (related: house mouse) BCAA transporter Gene deletion: full; gene complementation reduced virulence}	{NA}	{NA}	{NA}	{NA}	{false}	{NA}
EF332.5.15_GM000185	{Chr1:160363:160953:+}	{WP_002297079.1; MULTISPECIES: DUF1211 domain-containing membrane protein [Enterococcus]}	{NA}	{efu:HMPREF0351_10150; }	{YP_007069221; COG3548 Uncharacterized membrane protein S Function unknown ;}	{NA}	{GO:0005267; potassium channel activity; molecular_function}	{NA}	{NA}	{NA}	{NA}	{NA}	{false}	{NA}
EF332.5.15_GM000186	{Chr1:161081:162430:-}	{WP_002294242.1; APC family D-serine/D-alanine/glycine transporter [Enterococcus faecium|Enterococcus sp.]}	{P96704; Uncharacterized transporter YdgF }	{efm:M7W_376; K11737 cycA D-serine/D-alanine/glycine transporter -- }	{YP_002770957; COG1113 L-asparagine transporter and related permeases E Amino acid transport and metabolism ;}	{gnl|TC-DB|P96704; 2.A.3.1.16 Uncharacterized transporter YdgF OS=Bacillus subtilis (strain 168) GN=ydgF PE=3 SV=1}	{GO:0015171; amino acid transmembrane transporter activity; molecular_function GO:0016020; membrane; cellular_component GO:0055085; transmembrane transport; biological_process GO:0006810; transport; biological_process GO:0003333; amino acid transmembrane transport; biological_process}	{NA}	{NA}	{NA}	{NA}	{NA}	{false}	{AWK41767.1_; GH13_3 伪-amylase (EC 3.2.1.1); pullulanase (EC 3.2.1.41); cyclomaltodextrin glucanotransferase (EC 2.4.1.19); cyclomaltodextrinase (EC 3.2.1.54); trehalose-6-phosphate hydrolase (EC 3.2.1.93); oligo-伪-glucosidase (EC 3.2.1.10); maltogenic amylase (EC 3.2.1.133); neopullulanase (EC 3.2.1.135); 伪-glucosidase (EC 3.2.1.20); maltotetraose-forming 伪-amylase (EC 3.2.1.60); isoamylase (EC …
EF332.5.15_GM000187	{Chr1:162598:163338:-}	{WP_002294240.1; amino acid ABC superfamily ATP binding cassette transporter, ABC protein [Enterococcus faecium|Enterococcus sp.]}	{P54537; Arginine transport ATP-binding protein ArtM }	{efu:HMPREF0351_10152; K17076 K17076, lysY putative lysine transport system ATP-binding protein 3.6.3.- Processing; Membrane transport; ABC transporters [PATH:ko02010]}	{NP_814041; COG1126 ABC-type polar amino acid transport system, ATPase component E Amino acid transport and metabolism ;}	{gnl|TC-DB|Q9A1H1; 3.A.1.3.20 Amino acid transport ATP-binding protein OS=Streptococcus pyogenes serotype M1 GN=M5005_Spy0235 PE=4 SV=1}	{GO:0004871; signal transducer activity; molecular_function GO:0019001; guanyl nucleotide binding; molecular_function GO:0005525; GTP binding; molecular_function GO:0016887; ATPase activity; molecular_function GO:0003677; DNA binding; molecular_function GO:0007186; G-protein coupled receptor protein signaling pathway; biological_process GO:0031683; G-protein beta/gamma-subunit complex binding; mo…	{NA}	{NA}	{NA}	{NA}	{NA}	{false}	{NA}
EF332.5.15_GM000188	{Chr1:163351:164943:-}	{WP_002297081.1; amino ABC transporter, permease, 3-TM region, His/Glu/Gln/Arg/opine family domain protein [Clostridioides difficile Y384]}	{NA}	{efu:HMPREF0351_10153; K17073 lysX1 putative lysine transport system substrate-binding protein -- Processing; Membrane transport; ABC transporters [PATH:ko02010]}	{NP_814042; COG0834 ABC-type amino acid transport/signal transduction system, periplasmic component/domain ET Amino acid transport and metabolism ; Signal transduction mechanisms ;}	{gnl|TC-DB|Q9A1H0; 3.A.1.3.20 Putative glutamine-binding periplasmic protein OS=Streptococcus pyogenes serotype M1 GN=SPy_0277 PE=4 SV=1}	{GO:0004970; ionotropic glutamate receptor activity; molecular_function GO:0005234; extracellular-glutamate-gated ion channel activity; molecular_function GO:0006810; transport; biological_process GO:0016020; membrane; cellular_component}	{NA}	{NA}	{NA}	{NA}	{NA}	{false}	{NA}
EF332.5.15_GM000189	{Chr1:164986:165342:+}	{WP_025476984.1; MULTISPECIES: hypothetical protein [Enterococcus|Enterococcus faecium|Enterococcus faecium,|Enterococcus sp.]}	{NA}	{NA}	{NA}	{NA}	{NA}	{NA}	{NA}	{NA}	{NA}	{NA}	{false}	{NA}
EF332.5.15_GM000190	{Chr1:165511:165807:-}	{WP_002293448.1; MULTISPECIES: hypothetical protein [Enterococcus|Enterococcus faecium|Enterococcus faecium,|Enterococcus sp.]}	{NA}	{efu:HMPREF0351_10154; }	{NA}	{NA}	{NA}	{NA}	{NA}	{NA}	{NA}	{NA}	{false}	{NA}
EF332.5.15_GM000191	{Chr1:165983:166708:+}	{WP_002297083.1; NAD-dependent protein deacetylase of SIR2 family' [Enterococcus faecium]}	{Q839C6; NAD-dependent protein deacetylase }	{efc:EFAU004_00195; K12410 npdA NAD-dependent deacetylase 3.5.1.- }	{NP_814044; COG0846 NAD-dependent protein deacetylase, SIR2 family O Posttranslational modification, protein turnover, chaperones ;}	{NA}	{GO:0070403; NAD+ binding; molecular_function GO:0000287; magnesium ion binding; molecular_function GO:0030976; thiamine pyrophosphate binding; molecular_function}	{NA}	{NA}	{NA}	{NA}	{NA}	{false}	{NA}
EF332.5.15_GM000192	{Chr1:166701:167543:+}	{WP_002294234.1; tetrahydrodipicolinate N-succinyltransferase [Enterococcus faecium]}	{Q552S7; Putative acetyltransferase DDB_G0275913 }	{efu:HMPREF0351_10156; K00661 maa maltose O-acetyltransferase 2.3.1.79 }	{NP_814045; COG1605 Chorismate mutase E Amino acid transport and metabolism ;}	{NA}	{GO:0016407; acetyltransferase activity; molecular_function GO:0046417; chorismate metabolic process; biological_process}	{PHI:3526; D3QJB2 lacA 28901 Salmonella enterica Salmonellosis Mus musculus (related: house mouse) lactose negativity Altered gene expression / gene regulation: overexpression reduced virulence}	{NA}	{NA}	{NA}	{NA}	{false}	{NA}
EF332.5.15_GM000193	{Chr1:167546:168067:+}	{WP_002294232.1; Transcriptional repressor for NAD biosynthesis in gram-positives' [Enterococcus faecium]}	{NA}	{efau:EFAU085_00155; K07105 K07105 uncharacterized protein -- }	{YP_004455569; COG1827 Transcriptional regulator of NAD metabolism, contains HTH and 3H domains KH Transcription ; Coenzyme transport and metabolism ;}	{NA}	{GO:0006355; regulation of transcription, DNA-dependent; biological_process GO:0003677; DNA binding; molecular_function GO:0036094; NA}	{NA}	{NA}	{NA}	{NA}	{NA}	{false}	{NA}
EF332.5.15_GM000194	{Chr1:168320:168883:-}	{WP_002289284.1; Peptide deformylase (EC 3. 5. 1. 88) [Clostridioides difficile|Enterococcus faecium|Enterococcus sp.]}	{Q82ZJ0; Peptide deformylase }	{efc:EFAU004_00198; K01462 PDF, def peptide deformylase 3.5.1.88 }	{NP_816678; COG0242 Peptide deformylase J Translation, ribosomal structure and biogenesis ;}	{NA}	{NA}	{NA}	{NA}	{NA}	{NA}	{NA}	{false}	{NA}
EF332.5.15_GM000195	{Chr1:169125:169403:+}	{WP_002316589.1; 30S ribosomal protein S15 [Enterococcus faecium]}	{Q82ZJ1; 30S ribosomal protein S15 }	{eft:M395_00915; K02956 RP-S15, MRPS15, rpsO small subunit ribosomal protein S15 -- Processing; Translation; Ribosome [PATH:ko03010]}	{YP_004455613; COG0184 Ribosomal protein S15P/S13E J Translation, ribosomal structure and biogenesis ;}	{NA}	{GO:0005622; intracellular; cellular_component GO:0006412; translation; biological_process GO:0005840; ribosome; cellular_component GO:0003735; structural constituent of ribosome; molecular_function}	{NA}	{NA}	{NA}	{NA}	{NA}	{false}	{NA}
EF332.5.15_GM000196	{Chr1:169507:171717:+}	{WP_002289281.1; polynucleotide phosphorylase/polyadenylase [Enterococcus faecium|Enterococcus sp.]}	{Q82ZJ2; Polyribonucleotide nucleotidyltransferase }	{efu:HMPREF0351_10160; K00962 pnp, PNPT1 polyribonucleotide nucleotidyltransferase 2.7.7.8 Metabolism; Nucleotide metabolism; Purine metabolism [PATH:ko00230] Metabolism; Nucleotide metabolism; Pyrimidine metabolism [PATH:ko00240] Processing; Folding, sorting and degradation; RNA degradation [PATH:ko03018]}	{NP_816676; COG1185 Polyribonucleotide nucleotidyltransferase (polynucleotide phosphorylase) J Translation, ribosomal structure and biogenesis ;}	{NA}	{GO:0000175; 3'-5'-exoribonuclease activity; molecular_function GO:0003676; nucleic acid binding; molecular_function GO:0006396; RNA processing; biological_process GO:0003723; RNA binding; molecular_function}	{PHI:3878; Q8ZLT3 pnp 28901 Salmonella enterica Food poisoning Sus scrofa (related: pig) "polynucleotide phosphorylase an exoribonuclease involved in RNA processing and degradation" Gene mutation reduced virulence}	{NA}	{NA}	{NA}	{NA}	{false}	{NA}
EF332.5.15_GM000197	{Chr1:172227:172493:+}	{WP_002289280.1; transglycosylase associated family protein [Clostridioides difficile|Enterococcus faecium|Enterococcus sp.]}	{P96594; UPF0410 protein YdaS }	{efau:EFAU085_00159; }	{NP_693654; COG2261 Uncharacterized membrane protein YeaQ/YmgE, transglycosylase-associated protein family R General function prediction only ;}	{gnl|TC-DB|J8Z3M3; 1.E.43.1.9 Uncharacterized protein OS=Bacillus cereus HD73 PE=4 SV=1}	{GO:0009523; photosystem II; cellular_component GO:0016020; membrane; cellular_component GO:0015979; photosynthesis; biological_process GO:0016021; integral to membrane; cellular_component}	{NA}	{NA}	{NA}	{NA}	{NA}	{false}	{NA}
EF332.5.15_GM000198	{Chr1:172670:174628:+}	{EFR68137.1; potassium transporter [Enterococcus faecium]}	{Q837G9; Probable potassium transport system protein kup }	{efc:EFAU004_00202; K03549 kup KUP system potassium uptake protein -- }	{NP_814612; COG3158 K+ transporter P Inorganic ion transport and metabolism ;}	{gnl|TC-DB|Q9CHU5; 2.A.72.1.3 Probable potassium transport system protein kup 1 OS=Lactococcus lactis subsp. lactis (strain IL1403) GN=kup1 PE=3 SV=1}	{GO:0015079; potassium ion transmembrane transporter activity; molecular_function GO:0071805; potassium ion transmembrane transport; biological_process GO:0016020; membrane; cellular_component}	{NA}	{NA}	{NA}	{NA}	{NA}	{false}	{NA}
EF332.5.15_GM000199	{Chr1:174858:176159:+}	{WP_002289278.1; CBS: Protein of unknown function DUF21: Transporter-associated region [Enterococcus faecium DO]}	{P54505; UPF0053 protein YqhB }	{efu:HMPREF0351_10163; }	{YP_004456865; COG1253 Hemolysin or related protein, contains CBS domains R General function prediction only ;}	{NA}	{NA}	{NA}	{NA}	{NA}	{NA}	{NA}	{false}	{NA}
EF332.5.15_GM000200	{Chr1:176289:177659:-}	{WP_002289277.1; Multidrug and toxin extrusion (MATE) family efflux pump YdhE/NorM2C homolog' [Enterococcus faecium]}	{NA}	{efu:HMPREF0351_10164; }	{YP_007414121; COG0534 Na+-driven multidrug efflux pump V Defense mechanisms ;}	{NA}	{GO:0055085; transmembrane transport; biological_process GO:0016020; membrane; cellular_component GO:0015297; antiporter activity; molecular_function GO:0006855; drug transmembrane transport; biological_process GO:0015238; drug transmembrane transporter activity; molecular_function}	{NA}	{NA}	{NA}	{NA}	{NA}	{false}	{NA}
EF332.5.15_GM000201	{Chr1:177841:178164:-}	{WP_002289744.1; FIG00627853: hypothetical protein' [Clostridioides difficile|Enterococcus faecium|Enterococcus faecium,]}	{NA}	{efc:EFAU004_00205; }	{NA}	{NA}	{NA}	{NA}	{NA}	{NA}	{NA}	{NA}	{false}	{NA}
EF332.5.15_GM000202	{Chr1:178489:179094:-}	{WP_002289745.1; MULTISPECIES: 50S ribosomal protein L25/general stress protein Ctc [Enterococcus|Enterococcus faecium|Enterococcus sp.]}	{Q837L6; 50S ribosomal protein L25 }	{efc:EFAU004_00206; K02897 RP-L25, rplY large subunit ribosomal protein L25 -- Processing; Translation; Ribosome [PATH:ko03010]}	{NP_814563; COG1825 Ribosomal protein L25 (general stress protein Ctc) J Translation, ribosomal structure and biogenesis ;}	{NA}	{GO:0008097; 5S rRNA binding; molecular_function GO:0005840; ribosome; cellular_component GO:0006412; translation; biological_process GO:0003735; structural constituent of ribosome; molecular_function}	{NA}	{NA}	{NA}	{NA}	{NA}	{false}	{NA}
EF332.5.15_GM000203	{Chr1:179424:180140:+}	{WP_002289747.1; ribosomal small subunit pseudouridine synthase A, putative [Enterococcus faecium]}	{O32068; Uncharacterized RNA pseudouridine synthase YtzG }	{efau:EFAU085_00165; K06183 rsuA 16S rRNA pseudouridine516 synthase 5.4.99.19 }	{YP_006990983; COG1187 16S rRNA U516 pseudouridylate synthase RsuA and related 23S rRNA U2605, pseudouridylate synthases J Translation, ribosomal structure and biogenesis ;}	{NA}	{GO:0003723; RNA binding; molecular_function GO:0009982; pseudouridine synthase activity; molecular_function GO:0001522; pseudouridine synthesis; biological_process GO:0009451; RNA modification; biological_process}	{NA}	{NA}	{NA}	{NA}	{NA}	{false}	{NA}
EF332.5.15_GM000204	{Chr1:180153:180848:+}	{WP_002289749.1; MULTISPECIES: noncanonical pyrimidine nucleotidase, YjjG family [Enterococcus|Enterococcus faecium]}	{O06480; Putative HAD-hydrolase YfnB }	{efc:EFAU004_00208; K01560 E3.8.1.2 2-haloacid dehalogenase 3.8.1.2 Metabolism; Xenobiotics biodegradation and metabolism; Chlorocyclohexane and chlorobenzene degradation [PATH:ko00361] Metabolism; Xenobiotics biodegradation and metabolism; Chloroalkane and chloroalkene degradation [PATH:ko00625] Metabolism; Metabolism of terpenoids and polyketides; Metabolic pathways [PATH:ko01100] Metabolism; M…	{NP_388614; COG1011 FMN phosphatase YigB, HAD superfamily H Coenzyme transport and metabolism ;}	{NA}	{NA}	{NA}	{NA}	{NA}	{NA}	{NA}	{false}	{NA}
EF332.5.15_GM000205	{Chr1:180932:181561:+}	{WP_002289751.1; Uridine kinase (EC 2. 7. 1. 48) [C1] [Clostridioides difficile|Enterococcus faecium|Enterococcus sp.]}	{O32033; Uridine kinase }	{efau:EFAU085_00167; K00876 udk, UCK uridine kinase 2.7.1.48 Metabolism; Nucleotide metabolism; Pyrimidine metabolism [PATH:ko00240] Metabolism; Xenobiotics biodegradation and metabolism; Drug metabolism - other enzymes [PATH:ko00983] Metabolism; Metabolism of terpenoids and polyketides; Metabolic pathways [PATH:ko01100]}	{NP_814567; COG0572 Uridine kinase F Nucleotide transport and metabolism ;}	{NA}	{GO:0006810; transport; biological_process GO:0005525; GTP binding; molecular_function GO:0043531; ADP binding; molecular_function GO:0004127; cytidylate kinase activity; molecular_function GO:0006139; nucleobase, nucleoside, nucleotide and nucleic acid metabolic process; biological_process GO:0016740; transferase activity; molecular_function GO:0004140; dephospho-CoA kinase activity; molecular_f…	{NA}	{NA}	{NA}	{NA}	{NA}	{false}	{NA}
EF332.5.15_GM000206	{Chr1:182046:182852:-}	{EFR68431.1; integrase core domain protein, partial [Enterococcus faecium]}	{P19769; Putative transposase InsK for insertion sequence element IS150 }	{efc:EFAU004_00210; K07497 K07497 putative transposase -- }	{YP_007420139; COG2801 Transposase InsO and inactivated derivatives X Mobilome: prophages, transposons;}	{NA}	{GO:0015074; DNA integration; biological_process GO:0008234; cysteine-type peptidase activity; molecular_function GO:0003677; DNA binding; molecular_function GO:0006508; proteolysis; biological_process GO:0006313; transposition, DNA-mediated; biological_process}	{NA}	{NA}	{NA}	{NA}	{NA}	{false}	{NA}
EF332.5.15_GM000207	{Chr1:182849:183031:-}	{ELB74368.1; hypothetical protein OM9_02673, partial [Enterococcus faecium EnGen0057]}	{NA}	{efc:EFAU004_01899; }	{NA}	{NA}	{GO:0003700; sequence-specific DNA binding transcription factor activity; molecular_function GO:0006355; regulation of transcription, DNA-dependent; biological_process}	{NA}	{NA}	{NA}	{NA}	{NA}	{false}	{NA}
EF332.5.15_GM000208	{Chr1:183098:183394:-}	{EOI59179.1; transposase, partial [Enterococcus faecium EnGen0322]}	{NA}	{efu:HMPREF0351_11866; K07483 K07483 transposase -- }	{YP_560907; COG2963 Transposase and inactivated derivatives X Mobilome: prophages, transposons;}	{NA}	{GO:0004803; transposase activity; molecular_function GO:0003677; DNA binding; molecular_function GO:0006313; transposition, DNA-mediated; biological_process}	{NA}	{NA}	{NA}	{NA}	{NA}	{false}	{NA}
EF332.5.15_GM000209	{Chr1:183484:184086:+}	{WP_002294220.1; TVP38/TMEM64 family inner membrane protein YdjZ [Enterococcus faecium]}	{NA}	{efau:EFAU085_00169; }	{NP_816548; COG0398 Uncharacterized membrane protein YdjX, TVP38/TMEM64 family, SNARE-associated domain S Function unknown ;}	{NA}	{NA}	{NA}	{NA}	{NA}	{NA}	{NA}	{false}	{NA}
EF332.5.15_GM000210	{Chr1:184108:184596:+}	{WP_002296548.1; Acetyltransferase (GNAT) family protein [Enterococcus faecium|Enterococcus sp.]}	{NA}	{efm:M7W_396; }	{YP_004887091; COG0456 Ribosomal protein S18 acetylase RimI and related acetyltransferases J Translation, ribosomal structure and biogenesis ;}	{NA}	{GO:0016747; transferase activity, transferring acyl groups other than amino-acyl groups; molecular_function GO:0008080; N-acetyltransferase activity; molecular_function}	{NA}	{NA}	{NA}	{NA}	{NA}	{false}	{NA}
EF332.5.15_GM000211	{Chr1:184918:186291:+}	{WP_002296549.1; MULTISPECIES: hypothetical protein [Enterococcus|Enterococcus faecium|Enterococcus faecium,|Enterococcus sp.]}	{NA}	{efc:EFAU004_00213; }	{NA}	{gnl|TC-DB|WP_033917854.1; 9.B.271.1.4 hypothetical protein [Enterococcus faecalis]}	{NA}	{NA}	{NA}	{NA}	{NA}	{NA}	{false}	{NA}
EF332.5.15_GM000212	{Chr1:186275:186712:+}	{WP_002296550.1; Protein of unknown function DUF188 [Enterococcus faecium DO]}	{Q837J5; UPF0178 protein EF_0842 }	{efc:EFAU004_00214; K09768 K09768 uncharacterized protein -- }	{NP_814584; COG1671 Uncharacterized conserved protein YaiI, UPF0178 family S Function unknown ;}	{NA}	{NA}	{NA}	{NA}	{NA}	{NA}	{NA}	{false}	{NA}
EF332.5.15_GM000213	{Chr1:186992:188743:-}	{EFS09898.1; ABC1 family protein [Enterococcus faecium]}	{NA}	{efu:HMPREF0351_10177; K03688 ubiB, aarF ubiquinone biosynthesis protein -- }	{YP_007412777; COG0661 Predicted unusual protein kinase regulating ubiquinone biosynthesis, AarF/ABC1/UbiB family HT Coenzyme transport and metabolism ; Signal transduction mechanisms ;}	{NA}	{NA}	{NA}	{NA}	{NA}	{NA}	{NA}	{false}	{NA}
EF332.5.15_GM000214	{Chr1:188933:190009:+}	{WP_002293424.1; D-ala D-ala ligase N-terminal domain protein [Enterococcus faecium]}	{Q47827; D-alanine--D-alanine ligase }	{efc:EFAU004_00216; K01921 ddl D-alanine-D-alanine ligase 6.3.2.4 Metabolism; Metabolism of other amino acids; D-Alanine metabolism [PATH:ko00473] Metabolism; Glycan biosynthesis and metabolism; Peptidoglycan biosynthesis [PATH:ko00550] Metabolism; Metabolism of terpenoids and polyketides; Metabolic pathways [PATH:ko01100] Diseases; Drug resistance: Antimicrobial; Vancomycin resistance [PATH:ko01…	{NP_814585; COG1181 D-alanine-D-alanine ligase and related ATP-grasp enzymes MR Cell wall/membrane/envelope biogenesis ; General function prediction only ;}	{NA}	{GO:0046872; metal ion binding; molecular_function GO:0008716; D-alanine-D-alanine ligase activity; molecular_function GO:0005524; ATP binding; molecular_function}	{NA}	{NA}	{NA}	{NA}	{NA}	{false}	{NA}
EF332.5.15_GM000215	{Chr1:190102:191514:+}	{WP_002296552.1; UDP-N-acetylmuramoylalanyl-D-glutamyl-2, 6-diaminopimelate--D-alanyl-D-alanine ligase [Enterococcus faecium VRE0576]}	{P96613; UDP-N-acetylmuramoyl-tripeptide--D-alanyl-D-alanine ligase }	{efu:HMPREF0351_10179; K01929 murF UDP-N-acetylmuramoyl-tripeptide--D-alanyl-D-alanine ligase 6.3.2.10 Metabolism; Amino acid metabolism; Lysine biosynthesis [PATH:ko00300] Metabolism; Glycan biosynthesis and metabolism; Peptidoglycan biosynthesis [PATH:ko00550] Metabolism; Metabolism of terpenoids and polyketides; Metabolic pathways [PATH:ko01100] Diseases; Drug resistance: Antimicrobial; Vancom…	{YP_004885669; COG0770 UDP-N-acetylmuramyl pentapeptide synthase M Cell wall/membrane/envelope biogenesis ;}	{NA}	{GO:0016874; ligase activity; molecular_function GO:0005524; ATP binding; molecular_function GO:0009058; biosynthetic process; biological_process}	{NA}	{NA}	{NA}	{NA}	{NA}	{false}	{NA}
EF332.5.15_GM000216	{Chr1:191836:193347:+}	{WP_002296553.1; Helicase, C-terminal: DEAD/DEAH box helicase, N-terminal [Enterococcus faecium|Enterococcus sp.]}	{Q9Z6C9; ATP-dependent RNA helicase CshA }	{efu:HMPREF0351_10180; K05592 deaD, cshA ATP-dependent RNA helicase DeaD 3.6.4.13 Processing; Folding, sorting and degradation; RNA degradation [PATH:ko03018]}	{NP_814588; COG0513 Superfamily II DNA and RNA helicase L Replication, recombination and repair ;}	{gnl|TC-DB|P38919; 3.A.18.1.1 Eukaryotic initiation factor 4A-III - Homo sapiens (Human).}	{GO:0016787; hydrolase activity; molecular_function GO:0005524; ATP binding; molecular_function GO:0003677; DNA binding; molecular_function GO:0003676; nucleic acid binding; molecular_function GO:0005634; nucleus; cellular_component}	{PHI:6510; Q8Y8N0 CshA 1639 Listeria monocytogenes Listeriosis Homo sapiens (related: human) RNA Helicase Gene mutation; gene complementation unaffected pathogenicity}	{NA}	{NA}	{NA}	{NA}	{false}	{NA}
EF332.5.15_GM000217	{Chr1:193459:193827:+}	{WP_002296554.1; Holo-[acyl-carrier protein] synthase (EC 2. 7. 8. 7) [Enterococcus faecium]}	{Q820V0; Holo-[acyl-carrier-protein] synthase }	{efc:EFAU004_00219; K00997 acpS holo-[acyl-carrier protein] synthase 2.7.8.7 Metabolism; Metabolism of cofactors and vitamins; Pantothenate and CoA biosynthesis [PATH:ko00770]}	{YP_004885693; COG0736 Phosphopantetheinyl transferase (holo-ACP synthase) I Lipid transport and metabolism ;}	{NA}	{GO:0008897; holo-[acyl-carrier-protein] synthase activity; molecular_function GO:0000287; magnesium ion binding; molecular_function}	{NA}	{NA}	{NA}	{NA}	{NA}	{false}	{NA}
EF332.5.15_GM000218	{Chr1:193843:194964:+}	{WP_002296555.1; MULTISPECIES: alanine racemase [Clostridioides difficile|Enterococcus|Enterococcus faecium|Enterococcus sp.]}	{O08445; Alanine racemase }	{efc:EFAU004_00220; K01775 alr alanine racemase 5.1.1.1 Metabolism; Metabolism of other amino acids; D-Alanine metabolism [PATH:ko00473] Metabolism; Metabolism of terpenoids and polyketides; Metabolic pathways [PATH:ko01100] Diseases; Drug resistance: Antimicrobial; Vancomycin resistance [PATH:ko01502]}	{NP_814591; COG0787 Alanine racemase M Cell wall/membrane/envelope biogenesis ;}	{NA}	{NA}	{NA}	{NA}	{NA}	{NA}	{NA}	{false}	{NA}
EF332.5.15_GM000219	{Chr1:194975:195337:+}	{WP_002289874.1; toxin-antitoxin system, toxin component, MazF family protein [Enterococcus faecium|Enterococcus sp.]}	{P96622; Endoribonuclease EndoA }	{efc:EFAU004_00221; K07171 mazF, ndoA, chpA mRNA interferase MazF 3.1.-.- }	{NP_814592; COG2337 mRNA-degrading endonuclease, toxin component of the MazEF toxin-antitoxin module V Defense mechanisms ;}	{NA}	{GO:0006276; plasmid maintenance; biological_process GO:0008657; DNA topoisomerase (ATP-hydrolyzing) inhibitor activity; molecular_function GO:0003677; DNA binding; molecular_function}	{NA}	{NA}	{NA}	{NA}	{NA}	{false}	{NA}
EF332.5.15_GM000220	{Chr1:195513:195782:-}	{WP_002293413.1; SSU ribosomal protein S14p (S29e) @ SSU ribosomal protein S14p (S29e)2C zinc-independent' [Enterococcus faecium]}	{Q82Z70; 30S ribosomal protein S14 2 }	{efc:EFAU004_00222; K02954 RP-S14, MRPS14, rpsN small subunit ribosomal protein S14 -- Processing; Translation; Ribosome [PATH:ko03010]}	{NP_816804; COG0199 Ribosomal protein S14 J Translation, ribosomal structure and biogenesis ;}	{NA}	{GO:0005622; intracellular; cellular_component GO:0003735; structural constituent of ribosome; molecular_function GO:0006412; translation; biological_process GO:0005840; ribosome; cellular_component}	{NA}	{NA}	{NA}	{NA}	{NA}	{false}	{NA}
EF332.5.15_GM000221	{Chr1:195972:196919:+}	{WP_002294206.1; Bifunctional protein: zinc-containing alcohol dehydrogenase; quinone oxidoreductase (NADPH: quinone reductase) (EC 1. 1. 1. -); Similar to arginate lyase [Enterococcus faecium|Enterococcus sp.]}	{NA}	{efau:EFAU085_00181; }	{NA}	{NA}	{GO:0003824; NA GO:0055114; oxidation-reduction process; biological_process GO:0050662; coenzyme binding; molecular_function GO:0016620; oxidoreductase activity, acting on the aldehyde or oxo group of donors, NAD or NADP as acceptor; molecular_function GO:0051287; NAD binding; molecular_function GO:0008839; dihydrodipicolinate reductase activity; molecular_function GO:0009089; lysine biosynthetic…	{NA}	{NA}	{NA}	{NA}	{NA}	{false}	{NA}
EF332.5.15_GM000222	{Chr1:197064:198359:-}	{WP_002297218.1; MULTISPECIES: ISL3 family transposase [Bacteria|Enterococcus faecium|Escherichia coli]}	{NA}	{efau:EFAU085_01168; }	{NA}	{NA}	{GO:0003700; sequence-specific DNA binding transcription factor activity; molecular_function GO:0005622; intracellular; cellular_component GO:0006355; regulation of transcription, DNA-dependent; biological_process GO:0008152; NA GO:0003677; DNA binding; molecular_function GO:0016846; carbon-sulfur lyase activity; molecular_function}	{NA}	{NA}	{NA}	{NA}	{NA}	{false}	{NA}
EF332.5.15_GM000223	{Chr1:198747:201452:+}	{WP_002296556.1; MULTISPECIES: phage infection protein [Enterococcus|Enterococcus faecium|Enterococcus sp.]}	{P49022; Phage infection protein }	{efc:EFAU004_00224; K01421 yhgE putative membrane protein -- }	{NP_267826; COG1511 Uncharacterized membrane protein YhgE, phage infection protein (PIP) family S Function unknown ;}	{gnl|TC-DB|P49022; 9.B.74.1.1 Phage infection protein - Lactococcus lactis subsp. lactis (Streptococcus lactis).}	{GO:0008289; lipid binding; molecular_function GO:0005576; NA GO:0016021; integral to membrane; cellular_component GO:0006368; transcription elongation from RNA polymerase II promoter; biological_process GO:0006914; autophagy; biological_process GO:0007155; cell adhesion; biological_process GO:0016020; membrane; cellular_component GO:0006406; mRNA export from nucleus; biological_process GO:000686…	{NA}	{NA}	{NA}	{NA}	{NA}	{false}	{NA}
EF332.5.15_GM000224	{Chr1:202068:203873:+}	{WP_002294202.1; APC family amino acid-polyamine-organocation transporter [Enterococcus faecium|Enterococcus sp.]}	{P96589; Uncharacterized amino acid permease YdaO }	{efau:EFAU085_00183; }	{NP_814602; COG0531 Amino acid transporter E Amino acid transport and metabolism ;}	{gnl|TC-DB|H1X8H0; 2.A.3.14.3 APC family amino acid-polyamine-organocation transporter OS=Weissella confusa LBAE C39-2 GN=WEISSC39_07015 PE=4 SV=1}	{GO:0003333; amino acid transmembrane transport; biological_process GO:0016020; membrane; cellular_component GO:0015171; amino acid transmembrane transporter activity; molecular_function GO:0006810; transport; biological_process GO:0055085; transmembrane transport; biological_process}	{NA}	{NA}	{NA}	{NA}	{NA}	{false}	{NA}
EF332.5.15_GM000225	{Chr1:204015:204200:-}	{EAN08819.1; similar to transcriptional regulator [Enterococcus faecium]}	{NA}	{efu:HMPREF0351_10190; }	{NA}	{NA}	{NA}	{NA}	{NA}	{NA}	{NA}	{NA}	{false}	{NA}
EF332.5.15_GM000226	{Chr1:204676:204939:+}	{WP_002296559.1; toxin-antitoxin system, antitoxin component [Enterococcus faecium]}	{NA}	{efc:EFAU004_00226; }	{NP_375569; COG2161 Antitoxin component YafN of the YafNO toxin-antitoxin module, PHD/YefM family V Defense mechanisms ;}	{NA}	{NA}	{NA}	{NA}	{NA}	{NA}	{NA}	{false}	{NA}
EF332.5.15_GM000227	{Chr1:204939:205205:+}	{WP_002296560.1; addiction module toxin, Txe/YoeB family [Clostridioides difficile|Enterococcus faecium]}	{NA}	{efau:EFAU085_00185; }	{NP_375568; COG4115 Toxin component of the Txe-Axe toxin-antitoxin module, Txe/YoeB family V Defense mechanisms ;}	{NA}	{GO:0004519; endonuclease activity; molecular_function GO:0006401; RNA catabolic process; biological_process}	{NA}	{NA}	{NA}	{NA}	{NA}	{false}	{NA}
EF332.5.15_GM000228	{Chr1:205406:205894:+}	{WP_002296561.1; MULTISPECIES: mannosyl-glycoprotein endo-beta-N-acetylglucosamidase [Enterococcus|Enterococcus faecium|Enterococcus sp.]}	{NA}	{efau:EFAU085_00186; }	{NA}	{NA}	{GO:0033925; mannosyl-glycoprotein endo-beta-N-acetylglucosaminidase activity; molecular_function GO:0005737; cytoplasm; cellular_component}	{NA}	{NA}	{NA}	{NA}	{NA}	{false}	{AFC62314.1_; GH85 endo-尾-N-acetylglucosaminidase (EC 3.2.1.96) -}
EF332.5.15_GM000229	{Chr1:206005:206124:+}	{WP_002296562.1; putative mannosyl-glycoprotein endo-beta-N-acetylglucosaminidase [Clostridioides difficile Y384]}	{NA}	{efu:HMPREF0351_10194; }	{NA}	{NA}	{NA}	{NA}	{NA}	{NA}	{NA}	{NA}	{false}	{NA}
EF332.5.15_GM000230	{Chr1:206435:207106:-}	{WP_002302663.1; glycine/betaine/carnitine/choline ABC superfamily ATP binding cassette transporter, membrane protein [Enterococcus faecium DO]}	{O34742; Glycine betaine/carnitine/choline transport system permease protein OpuCD }	{efc:EFAU004_00230; K05846 opuBD osmoprotectant transport system permease protein -- Processing; Membrane transport; ABC transporters [PATH:ko02010]}	{NP_814604; COG1174 ABC-type proline/glycine betaine transport system, permease component E Amino acid transport and metabolism ;}	{gnl|TC-DB|O34742; 3.A.1.12.4 Glycine betaine/carnitine/choline transport system permease protein opuCD - Bacillus subtilis.}	{GO:0016020; membrane; cellular_component GO:0006810; transport; biological_process}	{NA}	{NA}	{NA}	{NA}	{NA}	{false}	{NA}
EF332.5.15_GM000231	{Chr1:207103:208020:-}	{WP_002296564.1; glycine/betaine/carnitine/choline ABC superfamily ATP binding cassette transporter, binding protein [Enterococcus faecium DO]}	{G2JZ42; Carnitine transport binding protein OpuCC }	{efu:HMPREF0351_10196; K05845 opuC osmoprotectant transport system substrate-binding protein -- Processing; Membrane transport; ABC transporters [PATH:ko02010]}	{NP_814605; COG1732 Periplasmic glycine betaine/choline-binding (lipo)protein of an ABC-type transport system (osmoprotectant binding protein) M Cell wall/membrane/envelope biogenesis ;}	{gnl|TC-DB|O32243; 3.A.1.12.4 Glycine betaine/carnitine/choline-binding protein precursor (Osmoprotectant-binding protein) - Bacillus subtilis.}	{GO:0005215; NA GO:0006810; transport; biological_process GO:0007017; microtubule-based process; biological_process GO:0030286; dynein complex; cellular_component}	{NA}	{NA}	{NA}	{NA}	{YES}	{false}	{NA}
EF332.5.15_GM000232	{Chr1:208017:208658:-}	{WP_002293405.1; glycine/betaine/carnitine/choline ABC superfamily ATP binding cassette transporter, membrane protein [Enterococcus faecium|Enterococcus sp.]}	{G2JZ43; Carnitine transport permease protein OpuCB }	{efau:EFAU085_00190; K05846 opuBD osmoprotectant transport system permease protein -- Processing; Membrane transport; ABC transporters [PATH:ko02010]}	{NP_814606; COG1174 ABC-type proline/glycine betaine transport system, permease component E Amino acid transport and metabolism ;}	{gnl|TC-DB|O34878; 3.A.1.12.4 Glycine betaine/carnitine/choline transport system permease protein opuCB - Bacillus subtilis.}	{GO:0006810; transport; biological_process GO:0016020; membrane; cellular_component}	{NA}	{NA}	{NA}	{NA}	{NA}	{false}	{NA}
EF332.5.15_GM000233	{Chr1:208662:209837:-}	{WP_002294192.1; glycine/betaine/carnitine/choline ABC superfamily ATP binding cassette transporter, ABC protein [Enterococcus faecium|Enterococcus sp.]}	{G2JZ44; Carnitine transport ATP-binding protein OpuCA }	{efu:HMPREF0351_10198; K05847 opuA osmoprotectant transport system ATP-binding protein -- Processing; Membrane transport; ABC transporters [PATH:ko02010]}	{NP_814607; COG2905 Signal-transduction protein containing cAMP-binding, CBS, and nucleotidyltransferase domains T Signal transduction mechanisms ;}	{gnl|TC-DB|O34992; 3.A.1.12.4 Glycine betaine/carnitine/choline transport ATP-binding protein opuCA - Bacillus subtilis.}	{GO:0003924; GTPase activity; molecular_function GO:0016301; kinase activity; molecular_function GO:0006614; SRP-dependent cotranslational protein targeting to membrane; biological_process GO:0005524; ATP binding; molecular_function GO:0007186; G-protein coupled receptor protein signaling pathway; biological_process GO:0031683; G-protein beta/gamma-subunit complex binding; molecular_function GO:0…	{NA}	{VFG030673; CVF651 Trehalose-recycling ABC transporter sugC ABC transporter ATP-binding protein }	{NA}	{NA}	{NA}	{false}	{NA}
EF332.5.15_GM000234	{Chr1:210030:211061:+}	{WP_002321229.1; tRNA preQ1(34) S-adenosylmethionine ribosyltransferase-isomerase QueA [Enterococcus faecium]}	{Q837H2; S-adenosylmethionine:tRNA ribosyltransferase-isomerase }	{efu:HMPREF0351_10199; K07568 queA S-adenosylmethionine:tRNA ribosyltransferase-isomerase 2.4.99.17 }	{NP_814609; COG0809 S-adenosylmethionine:tRNA-ribosyltransferase-isomerase (queuine synthetase) J Translation, ribosomal structure and biogenesis ;}	{NA}	{GO:0016740; transferase activity; molecular_function GO:0016853; isomerase activity; molecular_function GO:0008616; queuosine biosynthetic process; biological_process}	{NA}	{NA}	{NA}	{NA}	{NA}	{false}	{NA}
EF332.5.15_GM000235	{Chr1:211680:214319:+}	{WP_002289743.1; Cation transporting ATPase, N-terminal: Haloacid dehalogenase-like hydrolase: Cation transporting ATPase, C-terminal: E1-E2 ATPase-associated region [Enterococcus faecium]}	{Q73E41; Calcium-transporting ATPase 1 }	{efu:HMPREF0351_10200; }	{NP_814611; COG0474 Magnesium-transporting ATPase (P-type) P Inorganic ion transport and metabolism ;}	{gnl|TC-DB|A9BJX0; 3.A.3.2.21 Calcium-translocating P-type ATPase, PMCA-type OS=Petrotoga mobilis (strain DSM 10674 / SJ95) GN=Pmob_0991 PE=3 SV=1}	{NA}	{NA}	{NA}	{NA}	{NA}	{NA}	{false}	{NA}
EF332.5.15_GM000236	{Chr1:214487:215275:-}	{EHM34847.1; integral membrane protein [Enterococcus faecium E4453]}	{NA}	{efu:HMPREF0351_10201; }	{YP_004885703; COG5523 Uncharacterized membrane protein S Function unknown ;}	{NA}	{GO:0016192; vesicle-mediated transport; biological_process GO:0016021; integral to membrane; cellular_component}	{NA}	{NA}	{NA}	{NA}	{NA}	{false}	{NA}
EF332.5.15_GM000237	{Chr1:215403:216548:+}	{WP_014748618.1; tRNA guanosine(34) transglycosylase Tgt [Enterococcus faecium]}	{Q837E7; Queuine tRNA-ribosyltransferase }	{efu:HMPREF0351_10202; K00773 tgt, QTRT1 queuine tRNA-ribosyltransferase 2.4.2.29 }	{NP_814634; COG0343 Queuine/archaeosine tRNA-ribosyltransferase J Translation, ribosomal structure and biogenesis ;}	{NA}	{GO:0006400; tRNA modification; biological_process GO:0016763; transferase activity, transferring pentosyl groups; molecular_function}	{NA}	{NA}	{NA}	{NA}	{NA}	{false}	{NA}
EF332.5.15_GM000238	{Chr1:216645:217025:+}	{WP_002294182.1; Preprotein translocase subunit YajC (TC 3. A.5. 1. 1) [Enterococcus faecium|Enterococcus sp.]}	{O32052; Sec translocon accessory complex subunit YrbF }	{efm:M7W_426; K03210 yajC preprotein translocase subunit YajC -- Processes; Cellular community - prokaryotes; Quorum sensing [PATH:ko02024] Processing; Folding, sorting and degradation; Protein export [PATH:ko03060] Processing; Membrane transport; Bacterial secretion system [PATH:ko03070]}	{NP_814635; COG1862 Preprotein translocase subunit YajC U Intracellular trafficking, secretion, and vesicular transport ;}	{NA}	{GO:0005524; ATP binding; molecular_function GO:0006310; DNA recombination; biological_process GO:0009378; four-way junction helicase activity; molecular_function GO:0006281; DNA repair; biological_process}	{NA}	{NA}	{NA}	{NA}	{NA}	{false}	{NA}
EF332.5.15_GM000239	{Chr1:217327:219927:+}	{WP_002321231.1; bifunctional acetaldehyde-CoA/alcohol dehydrogenase [Enterococcus faecium]}	{Q24803; Aldehyde-alcohol dehydrogenase 2 }	{efu:HMPREF0351_10204; K04072 adhE acetaldehyde dehydrogenase / alcohol dehydrogenase 1.2.1.10 1.1.1.1 Metabolism; Carbohydrate metabolism; Glycolysis / Gluconeogenesis [PATH:ko00010] Metabolism; Lipid metabolism; Fatty acid degradation [PATH:ko00071] Metabolism; Amino acid metabolism; Tyrosine metabolism [PATH:ko00350] Metabolism; Carbohydrate metabolism; Pyruvate metabolism [PATH:ko00620] Metab…	{NP_814638; COG1454 Alcohol dehydrogenase, class IV C Energy production and conversion ;}	{NA}	{GO:0046872; metal ion binding; molecular_function GO:0055114; oxidation-reduction process; biological_process GO:0008152; NA GO:0016491; oxidoreductase activity; molecular_function}	{NA}	{VFG019346; CVF228 Listeria adhesion protein lap bifunctional acetaldehyde-CoA/alcohol dehydrogenase }	{NA}	{NA}	{NA}	{false}	{NA}
EF332.5.15_GM000240	{Chr1:220156:221262:+}	{WP_002288261.1; Rhamnogalacturonides degradation protein RhiN [Enterococcus faecium]}	{NA}	{efu:HMPREF0351_10205; K15532 yteR, yesR unsaturated rhamnogalacturonyl hydrolase 3.2.1.172 }	{NP_814213; COG4225 Rhamnogalacturonyl hydrolase YesR G Carbohydrate transport and metabolism ;}	{NA}	{NA}	{NA}	{NA}	{NA}	{NA}	{NA}	{false}	{AFC62326.1_; GH105 unsaturated rhamnogalacturonyl hydrolase (EC 3.2.1.172); d-4,5-unsaturated 尾-glucuronyl hydrolase (EC 3.2.1.-); d-4,5-unsaturated 伪-galacturonidase (EC 3.2.1.-) Created based on a paper by Itoh, Ochiai, Mikami, Hashimoto, and Murata (J. Mol. Biol. 360 (2006) 573-585) (PMID: 16781735)}
EF332.5.15_GM000241	{Chr1:221279:222307:+}	{WP_002288260.1; Predicted rhamnogalacturonide-specific TRAP-type transporter2C substrate-binding component RhiA [Enterococcus faecium]}	{P43020; Uncharacterized protein YiiZ }	{efu:HMPREF0351_10206; }	{NP_814214; COG1638 TRAP-type C4-dicarboxylate transport system, periplasmic component G Carbohydrate transport and metabolism ;}	{gnl|TC-DB|P43020; 2.A.56.1.5 Uncharacterized protein yiiZ OS=Salmonella typhimurium GN=yiiZ PE=4 SV=2}	{GO:0006810; transport; biological_process GO:0008484; sulfuric ester hydrolase activity; molecular_function GO:0008152; NA GO:0030288; outer membrane-bounded periplasmic space; cellular_component}	{NA}	{NA}	{NA}	{NA}	{YES}	{false}	{NA}
EF332.5.15_GM000242	{Chr1:222313:222792:+}	{EEV41853.1; tripartite ATP-independent periplasmic transporter [Enterococcus faecium]}	{NA}	{efau:EFAU085_00200; }	{NP_814215; COG3090 TRAP-type C4-dicarboxylate transport system, small permease component G Carbohydrate transport and metabolism ;}	{gnl|TC-DB|Q8ZKR9; 2.A.56.1.5 Putative C4-dicarboxylate transport system OS=Salmonella typhimurium GN=STM4053 PE=4 SV=1}	{NA}	{NA}	{NA}	{NA}	{NA}	{NA}	{false}	{NA}
EF332.5.15_GM000243	{Chr1:222808:224103:+}	{WP_002288256.1; Predicted rhamnogalacturonide-specific TRAP-type transporter2C large transmembrane component RhiC [Enterococcus faecium]}	{P40800; Uncharacterized protein YgiK }	{efc:EFAU004_00243; }	{NP_814216; COG1593 TRAP-type C4-dicarboxylate transport system, large permease component G Carbohydrate transport and metabolism ;}	{gnl|TC-DB|Q8ZKS0; 2.A.56.1.5 Putative C4-dicarboxylate transport system OS=Salmonella typhimurium GN=STM4052 PE=4 SV=1}	{NA}	{NA}	{NA}	{NA}	{NA}	{NA}	{false}	{NA}
EF332.5.15_GM000244	{Chr1:224114:224938:+}	{WP_002288254.1; MULTISPECIES: xylose isomerase [Enterococcus|Enterococcus faecium]}	{NA}	{efu:HMPREF0351_10209; }	{NP_814223; COG1082 Sugar phosphate isomerase/epimerase G Carbohydrate transport and metabolism ;}	{NA}	{GO:0004553; hydrolase activity, hydrolyzing O-glycosyl compounds; molecular_function GO:0005975; carbohydrate metabolic process; biological_process}	{NA}	{NA}	{NA}	{NA}	{NA}	{false}	{NA}
EF332.5.15_GM000245	{Chr1:225103:226002:+}	{WP_002288252.1; Helix-turn-helix, AraC type: Arac protein, arabinose-binding/dimerisation: Cupin region [Enterococcus faecium DO]}	{NA}	{efau:EFAU085_00203; }	{NP_814222; COG2207 AraC-type DNA-binding domain and AraC-containing proteins K Transcription ;}	{NA}	{GO:0005515; protein binding; molecular_function GO:0006355; regulation of transcription, DNA-dependent; biological_process GO:0003700; sequence-specific DNA binding transcription factor activity; molecular_function GO:0043565; sequence-specific DNA binding; molecular_function}	{NA}	{NA}	{NA}	{NA}	{NA}	{false}	{NA}
EF332.5.15_GM000246	{Chr1:226128:226997:-}	{WP_002288251.1; Helix-turn-helix, AraC type: Arac protein, arabinose-binding/dimerisation [Enterococcus faecium DO]}	{NA}	{efau:EFAU085_00204; }	{NP_814217; COG2169 Methylphosphotriester-DNA--protein-cysteine methyltransferase (N-terminal fragment of Ada), contains Zn-binding and two AraC-type DNA-binding domains L Replication, recombination and repair ;}	{NA}	{GO:0043565; sequence-specific DNA binding; molecular_function GO:0003700; sequence-specific DNA binding transcription factor activity; molecular_function GO:0006355; regulation of transcription, DNA-dependent; biological_process}	{NA}	{NA}	{NA}	{NA}	{NA}	{false}	{NA}
EF332.5.15_GM000247	{Chr1:227150:228610:+}	{WP_002288250.1; erythromycin resistance leader peptide ErmC [Enterococcus faecium DO]}	{Q838L3; Rhamnulokinase }	{efc:EFAU004_00247; K00848 rhaB rhamnulokinase 2.7.1.5 Metabolism; Carbohydrate metabolism; Pentose and glucuronate interconversions [PATH:ko00040] Metabolism; Carbohydrate metabolism; Fructose and mannose metabolism [PATH:ko00051] Metabolism; Metabolism of terpenoids and polyketides; Microbial metabolism in diverse environments [PATH:ko01120]}	{NP_814218; COG1070 Sugar (pentulose or hexulose) kinase G Carbohydrate transport and metabolism ;}	{NA}	{GO:0016773; phosphotransferase activity, alcohol group as acceptor; molecular_function GO:0005975; carbohydrate metabolic process; biological_process}	{NA}	{NA}	{NA}	{NA}	{NA}	{false}	{NA}
EF332.5.15_GM000248	{Chr1:228607:229863:+}	{WP_002288249.1; MULTISPECIES: L-rhamnose isomerase [Clostridioides difficile|Enterococcus|Enterococcus faecium|Enterococcus sp.]}	{Q926R1; L-rhamnose isomerase }	{efu:HMPREF0351_10213; K01813 rhaA L-rhamnose isomerase 5.3.1.14 Metabolism; Carbohydrate metabolism; Fructose and mannose metabolism [PATH:ko00051] Metabolism; Metabolism of terpenoids and polyketides; Microbial metabolism in diverse environments [PATH:ko01120]}	{NP_472306; COG4806 L-rhamnose isomerase G Carbohydrate transport and metabolism ;}	{NA}	{GO:0008740; L-rhamnose isomerase activity; molecular_function GO:0030145; manganese ion binding; molecular_function GO:0019299; rhamnose metabolic process; biological_process}	{NA}	{NA}	{NA}	{NA}	{NA}	{false}	{NA}
EF332.5.15_GM000249	{Chr1:229868:230722:+}	{WP_002321234.1; rhamnulose-1-phosphate aldolase [Enterococcus faecium]}	{Q838L1; Rhamnulose-1-phosphate aldolase }	{efu:HMPREF0351_10214; K01629 rhaD rhamnulose-1-phosphate aldolase 4.1.2.19 Metabolism; Carbohydrate metabolism; Pentose and glucuronate interconversions [PATH:ko00040] Metabolism; Carbohydrate metabolism; Fructose and mannose metabolism [PATH:ko00051] Metabolism; Metabolism of terpenoids and polyketides; Microbial metabolism in diverse environments [PATH:ko01120]}	{NP_814220; COG0235 Ribulose-5-phosphate 4-epimerase/Fuculose-1-phosphate aldolase G Carbohydrate transport and metabolism ;}	{NA}	{NA}	{NA}	{NA}	{NA}	{NA}	{NA}	{false}	{NA}
EF332.5.15_GM000250	{Chr1:230724:231035:+}	{WP_002288247.1; MULTISPECIES: L-rhamnose mutarotase [Enterococcus|Enterococcus faecium|Enterococcus sp.]}	{Q838L0; L-rhamnose mutarotase }	{efau:EFAU085_00208; K03534 rhaM L-rhamnose mutarotase 5.1.3.32 }	{NP_814221; COG3254 L-rhamnose mutarotase M Cell wall/membrane/envelope biogenesis ;}	{NA}	{GO:0007131; reciprocal meiotic recombination; biological_process GO:0016857; racemase and epimerase activity, acting on carbohydrates and derivatives; molecular_function GO:0007130; synaptonemal complex assembly; biological_process GO:0005737; cytoplasm; cellular_component GO:0007283; spermatogenesis; biological_process}	{NA}	{NA}	{NA}	{NA}	{NA}	{false}	{NA}
EF332.5.15_GM000251	{Chr1:231240:232490:-}	{ADO66806.1; transposase (plasmid) [Enterococcus faecium]}	{NA}	{efau:EFAU085_p2041; }	{NP_815567; COG3547 Transposase X Mobilome: prophages, transposons;}	{NA}	{GO:0003824; NA GO:0003677; DNA binding; molecular_function GO:0004803; transposase activity; molecular_function GO:0006313; transposition, DNA-mediated; biological_process}	{NA}	{NA}	{NA}	{NA}	{NA}	{false}	{NA}
EF332.5.15_GM000252	{Chr1:232900:234051:+}	{WP_002288246.1; iron-containing alcohol dehydrogenase [Enterococcus faecium]}	{P0A9S2; Lactaldehyde reductase }	{efu:HMPREF0351_10216; K00048 fucO lactaldehyde reductase 1.1.1.77 Metabolism; Carbohydrate metabolism; Glyoxylate and dicarboxylate metabolism [PATH:ko00630] Metabolism; Carbohydrate metabolism; Propanoate metabolism [PATH:ko00640] Metabolism; Metabolism of terpenoids and polyketides; Microbial metabolism in diverse environments [PATH:ko01120]}	{YP_004455740; COG1454 Alcohol dehydrogenase, class IV C Energy production and conversion ;}	{NA}	{GO:0016491; oxidoreductase activity; molecular_function GO:0046872; metal ion binding; molecular_function GO:0055114; oxidation-reduction process; biological_process}	{NA}	{NA}	{NA}	{NA}	{NA}	{false}	{NA}
EF332.5.15_GM000253	{Chr1:234178:234936:+}	{WP_002294170.1; transcriptional regulator, IclR family, C-terminal domain protein [Enterococcus faecium]}	{NA}	{efu:HMPREF0351_10217; }	{NP_814208; COG1414 DNA-binding transcriptional regulator, IclR family K Transcription ;}	{NA}	{GO:0043176; amine binding; molecular_function GO:0030682; evasion or tolerance of host defense response; biological_process GO:0006355; regulation of transcription, DNA-dependent; biological_process GO:0003677; DNA binding; molecular_function GO:0043565; sequence-specific DNA binding; molecular_function GO:0003700; sequence-specific DNA binding transcription factor activity; molecular_function}	{NA}	{NA}	{NA}	{NA}	{NA}	{false}	{NA}
EF332.5.15_GM000254	{Chr1:235036:235680:+}	{WP_002288242.1; 4-hydroxy-2-oxoglutarate aldolase (EC 4. 1. 3. 16) @ 2-dehydro-3-deoxyphosphogluconate aldolase (EC 4. 1. 2. 14) [Enterococcus faecium]}	{NA}	{eft:M395_01195; K01625 eda 2-dehydro-3-deoxyphosphogluconate aldolase / (4S)-4-hydroxy-2-oxoglutarate aldolase 4.1.2.14 4.1.3.42 Metabolism; Carbohydrate metabolism; Pentose phosphate pathway [PATH:ko00030] Metabolism; Carbohydrate metabolism; Glyoxylate and dicarboxylate metabolism [PATH:ko00630] Metabolism; Metabolism of terpenoids and polyketides; Metabolic pathways [PATH:ko01100] Metabolism;…	{NP_814209; COG0800 2-keto-3-deoxy-6-phosphogluconate aldolase G Carbohydrate transport and metabolism ;}	{NA}	{GO:0008152; NA GO:0009435; NAD biosynthetic process; biological_process GO:0004514; nicotinate-nucleotide diphosphorylase (carboxylating) activity; molecular_function GO:0055070; copper ion homeostasis; biological_process GO:0005507; copper ion binding; molecular_function GO:0016829; lyase activity; molecular_function}	{NA}	{NA}	{NA}	{NA}	{NA}	{false}	{NA}
EF332.5.15_GM000255	{Chr1:235687:236694:+}	{WP_002288240.1; MULTISPECIES: 2-dehydro-3-deoxygluconokinase [Enterococcus|Enterococcus faecium|Enterococcus sp.]}	{NA}	{efm:M7W_441; K00874 kdgK 2-dehydro-3-deoxygluconokinase 2.7.1.45 Metabolism; Carbohydrate metabolism; Pentose phosphate pathway [PATH:ko00030] Metabolism; Metabolism of terpenoids and polyketides; Metabolic pathways [PATH:ko01100] Metabolism; Metabolism of terpenoids and polyketides; Microbial metabolism in diverse environments [PATH:ko01120] Metabolism; Metabolism of terpenoids and polyketides;…	{NP_814210; COG0524 Sugar or nucleoside kinase, ribokinase family G Carbohydrate transport and metabolism ;}	{NA}	{GO:0005615; extracellular space; cellular_component}	{NA}	{NA}	{NA}	{NA}	{NA}	{false}	{NA}
EF332.5.15_GM000256	{Chr1:236710:237552:+}	{WP_002288239.1; 4-deoxy-L-threo-5-hexosulose-uronate ketol-isomerase (EC 5. 3. 1. 17) [Enterococcus faecium]}	{Q838L9; 4-deoxy-L-threo-5-hexosulose-uronate ketol-isomerase 1 }	{eft:M395_01205; K01815 kduI 4-deoxy-L-threo-5-hexosulose-uronate ketol-isomerase 5.3.1.17 Metabolism; Carbohydrate metabolism; Pentose and glucuronate interconversions [PATH:ko00040]}	{NP_814211; COG3717 5-keto 4-deoxyuronate isomerase G Carbohydrate transport and metabolism ;}	{NA}	{GO:0016861; intramolecular oxidoreductase activity, interconverting aldoses and ketoses; molecular_function}	{NA}	{NA}	{NA}	{NA}	{NA}	{false}	{NA}
EF332.5.15_GM000257	{Chr1:237569:238375:+}	{WP_002288236.1; oxidoreductase, short chain dehydrogenase/reductase family protein [Enterococcus faecium]}	{P0A9Q0; 5-keto-D-gluconate 5-reductase }	{efu:HMPREF0351_10221; K00046 idnO gluconate 5-dehydrogenase 1.1.1.69 }	{NP_815921; COG1028 NAD(P)-dependent dehydrogenase, short-chain alcohol dehydrogenase family IQR Lipid transport and metabolism ; Secondary metabolites biosynthesis, transport and catabolism ; General function prediction only ;}	{NA}	{GO:0003824; NA GO:0050662; coenzyme binding; molecular_function}	{NA}	{NA}	{NA}	{NA}	{NA}	{false}	{NA}
EF332.5.15_GM000258	{Chr1:238624:239688:-}	{WP_002349804.1; isopentenyl-diphosphate delta-isomerase, type 2 [Enterococcus faecium R499]}	{Q837E2; Isopentenyl-diphosphate delta-isomerase }	{efc:EFAU004_00257; K01823 idi, IDI isopentenyl-diphosphate Delta-isomerase 5.3.3.2 Metabolism; Metabolism of terpenoids and polyketides; Terpenoid backbone biosynthesis [PATH:ko00900] Metabolism; Metabolism of terpenoids and polyketides; Metabolic pathways [PATH:ko01100] Metabolism; Metabolism of terpenoids and polyketides; Biosynthesis of secondary metabolites [PATH:ko01110] Metabolism; Metabol…	{YP_004885706; COG1304 FMN-dependent dehydrogenase, includes L-lactate dehydrogenase and type II isopentenyl diphosphate isomerase CIR Energy production and conversion ; Lipid transport and metabolism ; General function prediction only ;}	{NA}	{GO:0009607; response to biotic stimulus; biological_process GO:0016638; oxidoreductase activity, acting on the CH-NH2 group of donors; molecular_function GO:0018580; nitronate monooxygenase activity; molecular_function GO:0006537; glutamate biosynthetic process; biological_process GO:0003824; NA GO:0006355; regulation of transcription, DNA-dependent; biological_process GO:0015930; glutamate synt…	{NA}	{NA}	{NA}	{NA}	{NA}	{false}	{NA}
EF332.5.15_GM000259	{Chr1:239685:240770:-}	{WP_002288233.1; Phosphomevalonate kinase (EC 2. 7. 4. 2) [Clostridioides difficile|Enterococcus faecium|Enterococcus sp.]}	{NA}	{efau:EFAU085_00216; K00938 E2.7.4.2, mvaK2 phosphomevalonate kinase 2.7.4.2 Metabolism; Metabolism of terpenoids and polyketides; Terpenoid backbone biosynthesis [PATH:ko00900] Metabolism; Metabolism of terpenoids and polyketides; Metabolic pathways [PATH:ko01100] Metabolism; Metabolism of terpenoids and polyketides; Biosynthesis of secondary metabolites [PATH:ko01110] Metabolism; Metabolism of …	{NP_814640; COG1577 Mevalonate kinase I Lipid transport and metabolism ;}	{NA}	{GO:0005524; ATP binding; molecular_function}	{NA}	{NA}	{NA}	{NA}	{NA}	{false}	{NA}
EF332.5.15_GM000260	{Chr1:240783:241760:-}	{WP_002288232.1; Diphosphomevalonate decarboxylase (EC 4. 1. 1. 33) [Clostridioides difficile|Enterococcus faecium|Enterococcus sp.]}	{NA}	{efc:EFAU004_00259; K01597 MVD, mvaD diphosphomevalonate decarboxylase 4.1.1.33 Metabolism; Metabolism of terpenoids and polyketides; Terpenoid backbone biosynthesis [PATH:ko00900] Metabolism; Metabolism of terpenoids and polyketides; Metabolic pathways [PATH:ko01100] Metabolism; Metabolism of terpenoids and polyketides; Biosynthesis of secondary metabolites [PATH:ko01110] Metabolism; Metabolism …	{NP_814641; COG3407 Mevalonate pyrophosphate decarboxylase I Lipid transport and metabolism ;}	{NA}	{GO:0005524; ATP binding; molecular_function}	{NA}	{NA}	{NA}	{NA}	{NA}	{false}	{NA}
EF332.5.15_GM000261	{Chr1:241753:242697:-}	{WP_002288231.1; Mevalonate kinase (EC 2. 7. 1. 36) [Clostridioides difficile|Enterococcus faecium|Enterococcus sp.]}	{NA}	{efu:HMPREF0351_10225; K00869 E2.7.1.36, MVK, mvaK1 mevalonate kinase 2.7.1.36 Metabolism; Metabolism of terpenoids and polyketides; Terpenoid backbone biosynthesis [PATH:ko00900] Metabolism; Metabolism of terpenoids and polyketides; Metabolic pathways [PATH:ko01100] Metabolism; Metabolism of terpenoids and polyketides; Biosynthesis of secondary metabolites [PATH:ko01110] Metabolism; Metabolism o…	{NP_814642; COG1577 Mevalonate kinase I Lipid transport and metabolism ;}	{NA}	{GO:0030054; NA GO:0044780; NA GO:0003779; actin binding; molecular_function GO:0005515; protein binding; molecular_function GO:0030036; actin cytoskeleton organization; biological_process GO:0005524; ATP binding; molecular_function}	{NA}	{NA}	{NA}	{NA}	{NA}	{false}	{NA}
EF332.5.15_GM000262	{Chr1:243013:243672:+}	{WP_002294164.1; Deoxyadenosine kinase / Deoxyguanosine kinase [Enterococcus faecium]}	{Q74HC2; Deoxyguanosine kinase }	{efu:HMPREF0351_10226; }	{NP_814488; COG1428 Deoxyadenosine/deoxycytidine kinase F Nucleotide transport and metabolism ;}	{NA}	{GO:0005525; GTP binding; molecular_function GO:0003924; GTPase activity; molecular_function GO:0016301; kinase activity; molecular_function GO:0008152; NA GO:0005524; ATP binding; molecular_function GO:0016887; ATPase activity; molecular_function GO:0016740; transferase activity; molecular_function GO:0002949; NA}	{NA}	{NA}	{NA}	{NA}	{NA}	{false}	{NA}
EF332.5.15_GM000263	{Chr1:243941:244345:+}	{WP_002287522.1; Transposase IS200 like protein (plasmid) [Enterococcus cecorum|Enterococcus faecium|Enterococcus sp.|Escherichia coli]}	{NA}	{efau:EFAU085_p2065; K07491 K07491 putative transposase -- }	{YP_004932175; COG1943 REP element-mobilizing transposase RayT X Mobilome: prophages, transposons;}	{NA}	{GO:0004803; transposase activity; molecular_function GO:0003677; DNA binding; molecular_function GO:0006313; transposition, DNA-mediated; biological_process}	{NA}	{NA}	{NA}	{NA}	{NA}	{false}	{NA}
EF332.5.15_GM000264	{Chr1:244362:245510:+}	{WP_012274918.1; transposase-like protein B (plasmid) [Enterococcus faecium]}	{NA}	{efau:EFAU085_p3026; K07496 K07496 putative transposase -- }	{YP_006182013; COG0675 Transposase X Mobilome: prophages, transposons;}	{NA}	{GO:0045202; NA GO:0004674; protein serine/threonine kinase activity; molecular_function GO:0005524; ATP binding; molecular_function GO:0046872; metal ion binding; molecular_function GO:0006468; protein phosphorylation; biological_process}	{NA}	{NA}	{NA}	{NA}	{NA}	{false}	{NA}
EF332.5.15_GM000265	{Chr1:245711:246553:+}	{WP_002294163.1; corA-like Mg2+ transporter family protein [Clostridioides difficile|Enterococcus faecium]}	{NA}	{efm:M7W_449; }	{NP_469911; COG0598 Mg2+ and Co2+ transporter CorA P Inorganic ion transport and metabolism ;}	{gnl|TC-DB|A3CLT2; 1.A.35.3.4 Cation transporter CorA family, putative OS=Streptococcus sanguinis (strain SK36) GN=SSA_0701 PE=4 SV=1}	{GO:0050532; 2-phosphosulfolactate phosphatase activity; molecular_function GO:0055085; transmembrane transport; biological_process GO:0016020; membrane; cellular_component GO:0030001; metal ion transport; biological_process GO:0000287; magnesium ion binding; molecular_function GO:0046873; metal ion transmembrane transporter activity; molecular_function}	{NA}	{NA}	{NA}	{NA}	{NA}	{false}	{NA}
EF332.5.15_GM000266	{Chr1:246555:247187:-}	{WP_002294161.1; pentapeptide repeat-containing protein [Enterococcus faecium|Enterococcus sp.]}	{NA}	{efau:EFAU085_00221; }	{NP_814643; COG1357 Uncharacterized protein YjbI, contains pentapeptide repeats S Function unknown ;}	{NA}	{NA}	{NA}	{NA}	{NA}	{NA}	{NA}	{false}	{NA}
EF332.5.15_GM000267	{Chr1:247507:248031:+}	{WP_002293357.1; MULTISPECIES: translation initiation factor IF-3 [Enterococcus|Enterococcus faecium|Enterococcus sp.]}	{Q837C9; Translation initiation factor IF-3 }	{efm:M7W_452; K02520 infC, MTIF3 translation initiation factor IF-3 -- }	{NP_814652; COG0290 Translation initiation factor IF-3 J Translation, ribosomal structure and biogenesis ;}	{NA}	{GO:0006413; translational initiation; biological_process GO:0003743; translation initiation factor activity; molecular_function}	{NA}	{NA}	{NA}	{NA}	{NA}	{false}	{NA}
EF332.5.15_GM000268	{Chr1:248103:248303:+}	{WP_002289309.1; MULTISPECIES: 50S ribosomal protein L35 [Clostridioides difficile|Enterococcus|Enterococcus durans|Enterococcus faecium|Enterococcus hirae|Enterococcus sp.]}	{Q837C8; 50S ribosomal protein L35 }	{efu:HMPREF0351_10231; K02916 RP-L35, MRPL35, rpmI large subunit ribosomal protein L35 -- Processing; Translation; Ribosome [PATH:ko03010]}	{YP_004455985; COG0291 Ribosomal protein L35 J Translation, ribosomal structure and biogenesis ;}	{NA}	{GO:0005622; intracellular; cellular_component GO:0005840; ribosome; cellular_component GO:0006412; translation; biological_process GO:0003735; structural constituent of ribosome; molecular_function}	{NA}	{NA}	{NA}	{NA}	{NA}	{false}	{NA}
EF332.5.15_GM000269	{Chr1:248356:248715:+}	{WP_002289310.1; Ribosomal protein L20, bacterial and organelle form [Clostridioides difficile|Enterococcus faecium]}	{Q837C7; 50S ribosomal protein L20 }	{efau:EFAU085_00224; K02887 RP-L20, MRPL20, rplT large subunit ribosomal protein L20 -- Processing; Translation; Ribosome [PATH:ko03010]}	{NP_814654; COG0292 Ribosomal protein L20 J Translation, ribosomal structure and biogenesis ;}	{NA}	{GO:0005622; intracellular; cellular_component GO:0019843; rRNA binding; molecular_function GO:0003735; structural constituent of ribosome; molecular_function GO:0005840; ribosome; cellular_component GO:0006412; translation; biological_process}	{NA}	{NA}	{NA}	{NA}	{NA}	{false}	{NA}
EF332.5.15_GM000270	{Chr1:248967:250304:+}	{WP_002321235.1; CitMHS family citrate-magnesium (Mg2+): proton (H+) citrate-calcium (Ca2+): proton (H+) symporter [Enterococcus faecium DO]}	{NA}	{efau:EFAU085_00225; }	{NA}	{NA}	{NA}	{NA}	{NA}	{NA}	{NA}	{NA}	{false}	{NA}
EF332.5.15_GM000271	{Chr1:250337:252481:+}	{WP_002321236.1; N-methylhydantoinase (ATP-hydrolyzing) [Enterococcus faecium]}	{NA}	{efu:HMPREF0351_10234; }	{YP_003152339; COG0145 N-methylhydantoinase A/oxoprolinase/acetone carboxylase, beta subunit EQ Amino acid transport and metabolism ; Secondary metabolites biosynthesis, transport and catabolism ;}	{NA}	{GO:0004803; transposase activity; molecular_function GO:0016787; hydrolase activity; molecular_function GO:0006313; transposition, DNA-mediated; biological_process GO:0005975; carbohydrate metabolic process; biological_process GO:0031554; regulation of transcription termination, DNA-dependent; biological_process GO:0003677; DNA binding; molecular_function GO:0016773; phosphotransferase activity,…	{NA}	{NA}	{NA}	{NA}	{NA}	{false}	{NA}
EF332.5.15_GM000272	{Chr1:252456:253145:+}	{WP_002289315.1; MULTISPECIES: hypothetical protein [Clostridioides difficile|Enterococcus|Enterococcus faecium|Enterococcus faecium,|Enterococcus sp.]}	{NA}	{efau:EFAU085_00227; }	{NA}	{NA}	{NA}	{NA}	{NA}	{NA}	{NA}	{NA}	{false}	{NA}
EF332.5.15_GM000273	{Chr1:253553:253750:-}	{EJX44229.1; hypothetical protein [Enterococcus faecium]}	{NA}	{NA}	{NA}	{NA}	{NA}	{NA}	{NA}	{NA}	{NA}	{NA}	{false}	{NA}
EF332.5.15_GM000274	{Chr1:253760:254239:-}	{WP_002311363.1; MULTISPECIES: GntR family transcriptional regulator [Enterococcus|Enterococcus faecium|Enterococcus sp.]}	{NA}	{efc:EFAU004_00270; }	{YP_004455779; COG1802 DNA-binding transcriptional regulator, GntR family K Transcription ;}	{NA}	{GO:0006355; regulation of transcription, DNA-dependent; biological_process GO:0003700; sequence-specific DNA binding transcription factor activity; molecular_function}	{NA}	{NA}	{NA}	{NA}	{NA}	{false}	{NA}
EF332.5.15_GM000275	{Chr1:254375:254569:-}	{WP_002315615.1; conserved hypothetical protein [Enterococcus faecium|Enterococcus faecium,|Enterococcus sp.]}	{NA}	{eft:M395_01295; }	{NA}	{NA}	{NA}	{NA}	{NA}	{NA}	{NA}	{NA}	{false}	{NA}
EF332.5.15_GM000276	{Chr1:254619:255059:-}	{WP_002289317.1; acyl-CoA thioester hydrolase, YbgC/YbaW family protein [Clostridioides difficile|Enterococcus faecium|Enterococcus sp.]}	{NA}	{efc:EFAU004_00272; K07107 ybgC acyl-CoA thioester hydrolase 3.1.2.- }	{YP_004885722; COG0824 Acyl-CoA thioesterase FadM I Lipid transport and metabolism ;}	{NA}	{NA}	{NA}	{NA}	{NA}	{NA}	{NA}	{false}	{NA}
EF332.5.15_GM000277	{Chr1:255063:255908:-}	{WP_002289318.1; putative carbohydrate kinase, YjeF related protein [Enterococcus faecium|Enterococcus sp.]}	{Q833Y3; ADP-dependent (S)-NAD(P)H-hydrate dehydratase }	{efm:M7W_463; K17758 nnr ADP-dependent NAD(P)H-hydrate dehydratase 4.2.1.136 }	{YP_004885736; COG0063 NAD(P)H-hydrate repair enzyme Nnr, NAD(P)H-hydrate dehydratase domain F Nucleotide transport and metabolism ;}	{NA}	{GO:0052855; NA}	{NA}	{NA}	{NA}	{NA}	{NA}	{false}	{NA}
EF332.5.15_GM000278	{Chr1:256057:257475:+}	{WP_002294157.1; Acetylornithine deacetylase/Succinyl-diaminopimelate desuccinylase and related deacylases [Enterococcus faecium]}	{P45494; Beta-Ala-Xaa dipeptidase }	{efm:M7W_464; }	{NP_814422; COG0624 Acetylornithine deacetylase/Succinyl-diaminopimelate desuccinylase or related deacylase E Amino acid transport and metabolism ;}	{NA}	{GO:0008152; NA GO:0016787; hydrolase activity; molecular_function}	{NA}	{NA}	{NA}	{NA}	{NA}	{false}	{NA}
EF332.5.15_GM000279	{Chr1:257532:258479:-}	{WP_002289860.1; glycosyl transferase, group 2 family protein [Enterococcus faecium|Enterococcus sp.]}	{P37787; Uncharacterized protein SF2094/S2216 }	{efc:EFAU004_00275; }	{YP_006182159; COG1215 Glycosyltransferase, catalytic subunit of cellulose synthase and poly-beta-1,6-N-acetylglucosamine synthase N Cell motility ;}	{NA}	{NA}	{NA}	{NA}	{NA}	{NA}	{NA}	{false}	{AFC62361.1_; GT2 cellulose synthase (EC 2.4.1.12); chitin synthase (EC 2.4.1.16); dolichyl-phosphate 尾-D-mannosyltransferase (EC 2.4.1.83); dolichyl-phosphate 尾-glucosyltransferase (EC 2.4.1.117); N-acetylglucosaminyltransferase (EC 2.4.1.-); N-acetylgalactosaminyltransferase (EC 2.4.1.-); hyaluronan synthase (EC 2.4.1.212); chitin oligosaccharide synthase (EC 2.4.1.-); 尾-1,3-glucan synthase (EC…
EF332.5.15_GM000280	{Chr1:258543:258662:+}	{WP_002321237.1; hypothetical protein [Enterococcus faecium]}	{NA}	{efu:HMPREF0351_10242; }	{NA}	{NA}	{NA}	{NA}	{NA}	{NA}	{NA}	{NA}	{false}	{NA}
EF332.5.15_GM000281	{Chr1:258702:259052:-}	{WP_002289862.1; peptidase propeptide and YPEB domain protein [Clostridioides difficile|Enterococcus faecium|Enterococcus sp.]}	{NA}	{efu:HMPREF0351_10243; }	{NP_816651; COG5584 Predicted small secreted protein S Function unknown ;}	{NA}	{NA}	{NA}	{NA}	{NA}	{NA}	{NA}	{false}	{NA}
EF332.5.15_GM000282	{Chr1:259252:260331:+}	{WP_002294156.1; Glutamyl aminopeptidase (EC 3. 4. 11. 7); Deblocking aminopeptidase [Clostridioides difficile|Enterococcus faecium|Enterococcus sp.]}	{Q48677; Glutamyl aminopeptidase }	{efm:M7W_467; K01261 pepA glutamyl aminopeptidase 3.4.11.7 }	{NP_816650; COG1363 Putative aminopeptidase FrvX EG Amino acid transport and metabolism ; Carbohydrate transport and metabolism ;}	{NA}	{GO:0016787; hydrolase activity; molecular_function GO:0008152; NA}	{NA}	{NA}	{NA}	{NA}	{NA}	{false}	{NA}
EF332.5.15_GM000283	{Chr1:260475:260795:+}	{WP_002287837.1; MULTISPECIES: thiol reductase thioredoxin [Enterococcus|Enterococcus faecium|Enterococcus sp.]}	{O34357; Thioredoxin-like protein YtpP }	{efau:EFAU085_00236; }	{NP_816649; COG0526 Thiol-disulfide isomerase or thioredoxin O Posttranslational modification, protein turnover, chaperones ;}	{NA}	{GO:0045454; cell redox homeostasis; biological_process}	{NA}	{NA}	{NA}	{NA}	{NA}	{false}	{NA}
EF332.5.15_GM000284	{Chr1:260817:261281:+}	{WP_002287838.1; MULTISPECIES: universal stress protein A [Enterococcus|Enterococcus faecium]}	{Q4L751; Putative universal stress protein SH1215 }	{efc:EFAU004_00279; }	{YP_004885742; COG0589 Nucleotide-binding universal stress protein, UspA family T Signal transduction mechanisms ;}	{NA}	{GO:0008152; NA GO:0006950; response to stress; biological_process GO:0004807; triose-phosphate isomerase activity; molecular_function}	{NA}	{NA}	{NA}	{NA}	{NA}	{false}	{NA}
EF332.5.15_GM000285	{Chr1:261486:262091:+}	{WP_002294153.1; Phenylalanyl-tRNA synthetase domain protein (Bsu YtpR) [Enterococcus faecium]}	{O34943; Putative tRNA-binding protein YtpR }	{efm:M7W_470; K06878 K06878 tRNA-binding protein -- }	{NP_816641; COG0073 tRNA-binding EMAP/Myf domain J Translation, ribosomal structure and biogenesis ;}	{NA}	{GO:0000049; tRNA binding; molecular_function}	{NA}	{NA}	{NA}	{NA}	{NA}	{false}	{NA}
EF332.5.15_GM000286	{Chr1:262311:263612:+}	{WP_002302440.1; MULTISPECIES: ISL3 family transposase [Enterococcus|Enterococcus faecium|Enterococcus sp.]}	{NA}	{efau:EFAU085_01528; }	{NA}	{NA}	{GO:0006355; regulation of transcription, DNA-dependent; biological_process GO:0003677; DNA binding; molecular_function GO:0005622; intracellular; cellular_component GO:0046872; metal ion binding; molecular_function GO:0006281; DNA repair; biological_process GO:0008270; zinc ion binding; molecular_function GO:0003700; sequence-specific DNA binding transcription factor activity; molecular_function}	{NA}	{NA}	{NA}	{NA}	{NA}	{false}	{NA}
EF332.5.15_GM000287	{Chr1:263593:263754:+}	{WP_060808199.1; hypothetical protein [Enterococcus faecium|Enterococcus faecium,]}	{NA}	{NA}	{NA}	{NA}	{NA}	{NA}	{NA}	{NA}	{NA}	{NA}	{false}	{NA}
EF332.5.15_GM000288	{Chr1:263751:265046:+}	{WP_002297218.1; MULTISPECIES: ISL3 family transposase [Bacteria|Enterococcus faecium|Escherichia coli]}	{NA}	{efau:EFAU085_01820; }	{NA}	{NA}	{GO:0003700; sequence-specific DNA binding transcription factor activity; molecular_function GO:0008152; NA GO:0006355; regulation of transcription, DNA-dependent; biological_process GO:0003677; DNA binding; molecular_function GO:0016846; carbon-sulfur lyase activity; molecular_function GO:0005622; intracellular; cellular_component}	{NA}	{NA}	{NA}	{NA}	{NA}	{false}	{NA}
EF332.5.15_GM000289	{Chr1:265153:266442:-}	{WP_002294152.1; Serine protease2C DegP/HtrA2C do-like (EC 3. 4. 21. -) [Enterococcus faecium|Enterococcus sp.]}	{A2RNT9; Serine protease Do-like HtrA }	{efm:M7W_471; K04771 degP, htrA serine protease Do 3.4.21.107 Diseases; Drug resistance: Antimicrobial; Cationic antimicrobial peptide (CAMP) resistance [PATH:ko01503] Processing; Signal transduction; Two-component system [PATH:ko02020]}	{NP_816640; COG0265 Periplasmic serine protease, S1-C subfamily, contain C-terminal PDZ domain O Posttranslational modification, protein turnover, chaperones ;}	{NA}	{GO:0005515; protein binding; molecular_function GO:0004252; serine-type endopeptidase activity; molecular_function GO:0006508; proteolysis; biological_process}	{PHI:3898; Q04HU1 HtrA 1313 Streptococcus pneumoniae Pneumonia; otitis media; septicaemia; meningitis Mus musculus (related: house mouse) serine protease Gene disruption reduced virulence}	{VFG005527; CVF148 Serine protease htrA/degP serine peptidase HtrA }	{NA}	{NA}	{NA}	{false}	{NA}
EF332.5.15_GM000290	{Chr1:266738:267349:+}	{WP_002321238.1; 23S rRNA (pseudouridine(1915)-N(3))-methyltransferase RlmH [Enterococcus faecium]}	{P59732; Ribosomal RNA large subunit methyltransferase H }	{efu:HMPREF0351_10251; K00783 rlmH 23S rRNA (pseudouridine1915-N3)-methyltransferase 2.1.1.177 }	{YP_004885745; COG1576 23S rRNA pseudoU1915 N3-methylase RlmH J Translation, ribosomal structure and biogenesis ;}	{NA}	{GO:0006364; rRNA processing; biological_process GO:0005737; cytoplasm; cellular_component GO:0008168; methyltransferase activity; molecular_function}	{NA}	{NA}	{NA}	{NA}	{NA}	{false}	{NA}
EF332.5.15_GM000291	{Chr1:267349:267441:+}	{EZQ00316.1; hypothetical protein [Enterococcus faecium VRE0576, Z971_02850]}	{NA}	{NA}	{NA}	{NA}	{NA}	{NA}	{NA}	{NA}	{NA}	{NA}	{false}	{NA}
EF332.5.15_GM000292	{Chr1:267434:267943:+}	{WP_002296569.1; protein of unknown function DUF1456 (plasmid) [Enterococcus faecium]}	{NA}	{efu:HMPREF0351_10293; }	{YP_007419549; COG4807 Uncharacterized conserved protein YehS, DUF1456 family S Function unknown ;}	{NA}	{NA}	{NA}	{NA}	{NA}	{NA}	{NA}	{false}	{NA}
EF332.5.15_GM000293	{Chr1:268043:268693:+}	{WP_002296570.1; MULTISPECIES: hypothetical protein [Enterococcus|Enterococcus faecium|Enterococcus faecium,|Enterococcus sp.]}	{NA}	{efu:HMPREF0351_10294; }	{NA}	{NA}	{NA}	{NA}	{NA}	{NA}	{NA}	{NA}	{false}	{NA}
EF332.5.15_GM000294	{Chr1:269144:270082:+}	{WP_002291914.1; Chain C, The Complex Structure Of D-mandelate Dehydrogenase With Nadh [pbd]}	{Q9CFY8; Putative 2-dehydropantoate 2-reductase }	{efc:EFAU004_00285; K00077 panE, apbA 2-dehydropantoate 2-reductase 1.1.1.169 Metabolism; Metabolism of cofactors and vitamins; Pantothenate and CoA biosynthesis [PATH:ko00770] Metabolism; Metabolism of terpenoids and polyketides; Metabolic pathways [PATH:ko01100] Metabolism; Metabolism of terpenoids and polyketides; Biosynthesis of secondary metabolites [PATH:ko01110]}	{YP_004887072; COG1893 Ketopantoate reductase H Coenzyme transport and metabolism ;}	{NA}	{GO:0071949; FAD binding; molecular_function GO:0006631; fatty acid metabolic process; biological_process GO:0008677; 2-dehydropantoate 2-reductase activity; molecular_function GO:0051287; NAD binding; molecular_function GO:0004616; phosphogluconate dehydrogenase (decarboxylating) activity; molecular_function GO:0003857; 3-hydroxyacyl-CoA dehydrogenase activity; molecular_function GO:0046168; gly…	{NA}	{NA}	{NA}	{NA}	{NA}	{false}	{NA}
EF332.5.15_GM000295	{Chr1:270095:271147:+}	{WP_002291912.1; PTS system, IIC component family protein [Enterococcus faecium]}	{NA}	{efu:HMPREF0351_10296; K07035 K07035 uncharacterized protein -- }	{NP_814295; COG3641 Uncharacterized membrane protein (does not regulate perfringolysin O expression) S Function unknown ;}	{NA}	{GO:0016020; membrane; cellular_component GO:0008982; protein-N(PI)-phosphohistidine-sugar phosphotransferase activity; molecular_function GO:0009401; phosphoenolpyruvate-dependent sugar phosphotransferase system; biological_process}	{NA}	{NA}	{NA}	{NA}	{NA}	{false}	{NA}
EF332.5.15_GM000296	{Chr1:271448:272743:-}	{WP_002297185.1; Transposase, IS204/IS1001/IS1096/IS1165 [Enterococcus faecium]}	{NA}	{efu:HMPREF0351_11885; }	{NA}	{NA}	{GO:0003700; sequence-specific DNA binding transcription factor activity; molecular_function GO:0005622; intracellular; cellular_component GO:0003677; DNA binding; molecular_function GO:0008152; NA GO:0006355; regulation of transcription, DNA-dependent; biological_process GO:0016846; carbon-sulfur lyase activity; molecular_function}	{NA}	{NA}	{NA}	{NA}	{NA}	{false}	{NA}
EF332.5.15_GM000297	{Chr1:272935:273570:+}	{WP_002296392.1; Arginine/ornithine antiporter ArcD' [Enterococcus faecium]}	{NA}	{efu:HMPREF0351_10297; }	{NA}	{NA}	{NA}	{NA}	{NA}	{NA}	{NA}	{NA}	{false}	{NA}
EF332.5.15_GM000298	{Chr1:273761:274552:+}	{WP_002296391.1; MULTISPECIES: peptide-methionine (S)-S-oxide reductase [Enterococcus|Enterococcus faecium]}	{Q9CFC8; Peptide methionine sulfoxide reductase MsrA 1 }	{efc:EFAU004_00288; K07304 msrA peptide-methionine (S)-S-oxide reductase 1.8.4.11 }	{YP_006990923; COG0225 Peptide methionine sulfoxide reductase MsrA O Posttranslational modification, protein turnover, chaperones ;}	{NA}	{GO:0008113; peptide-methionine-(S)-S-oxide reductase activity; molecular_function GO:0055114; oxidation-reduction process; biological_process}	{PHI:4580; P0A086 msrA2 1280 Staphylococcus aureus Skin infections; food poisoning; respiratory diseases Mus musculus (related: house mouse) Methionine Sulfoxide Reductase Gene mutation; gene complementation reduced virulence}	{NA}	{NA}	{NA}	{NA}	{false}	{NA}
EF332.5.15_GM000299	{Chr1:275032:275940:+}	{WP_002326839.1; IS982 family transposase [Enterococcus faecium]}	{NA}	{efc:EFAU004_01982; }	{NA}	{NA}	{GO:0003677; DNA binding; molecular_function GO:0004803; transposase activity; molecular_function GO:0006313; transposition, DNA-mediated; biological_process}	{NA}	{NA}	{NA}	{NA}	{NA}	{false}	{NA}
EF332.5.15_GM000300	{Chr1:275996:276493:+}	{WP_002295755.1; negative regulation of sporulation, septationanddegradative enzyme (aprE, nprE, phoA, sacB) [Enterococcus sp. HSIEG1]}	{NA}	{efc:EFAU004_00301; K22441 paiA diamine N-acetyltransferase 2.3.1.57 }	{NA}	{NA}	{GO:0008080; N-acetyltransferase activity; molecular_function GO:0016747; transferase activity, transferring acyl groups other than amino-acyl groups; molecular_function}	{NA}	{NA}	{NA}	{NA}	{NA}	{false}	{NA}
EF332.5.15_GM000301	{Chr1:276530:277213:-}	{WP_002322040.1; histidinol phosphate phosphatase HisJ family protein, partial [Enterococcus faecium]}	{NA}	{efc:EFAU004_00869; K04486 E3.1.3.15B histidinol-phosphatase (PHP family) 3.1.3.15 Metabolism; Amino acid metabolism; Histidine metabolism [PATH:ko00340] Metabolism; Metabolism of terpenoids and polyketides; Metabolic pathways [PATH:ko01100] Metabolism; Metabolism of terpenoids and polyketides; Biosynthesis of secondary metabolites [PATH:ko01110] Metabolism; Metabolism of terpenoids and polyketid…	{YP_005055219; COG1387 Histidinol phosphatase or related hydrolase of the PHP family ER Amino acid transport and metabolism ; General function prediction only ;}	{NA}	{NA}	{NA}	{NA}	{NA}	{NA}	{NA}	{false}	{NA}
EF332.5.15_GM000302	{Chr1:277380:277538:+}	{WP_002296264.1; hypothetical protein [Enterococcus faecium|Enterococcus faecium,]}	{NA}	{efu:HMPREF0351_10304; }	{NA}	{NA}	{NA}	{NA}	{NA}	{NA}	{NA}	{NA}	{false}	{NA}
EF332.5.15_GM000303	{Chr1:277560:277826:+}	{WP_002296262.1; MULTISPECIES: hypothetical protein [Enterococcus|Enterococcus faecium|Enterococcus faecium,|Enterococcus sp.]}	{NA}	{efu:HMPREF0351_10305; }	{NA}	{NA}	{NA}	{NA}	{NA}	{NA}	{NA}	{NA}	{false}	{NA}
EF332.5.15_GM000304	{Chr1:277853:278152:+}	{WP_002296261.1; MULTISPECIES: hypothetical protein [Enterococcus|Enterococcus faecium|Enterococcus faecium,]}	{NA}	{efc:EFAU004_00304; }	{NA}	{NA}	{NA}	{NA}	{NA}	{NA}	{NA}	{NA}	{false}	{NA}
EF332.5.15_GM000305	{Chr1:278145:278243:+}	{ELB49886.1; hypothetical protein [Enterococcus faecium]}	{NA}	{NA}	{NA}	{NA}	{NA}	{NA}	{NA}	{NA}	{NA}	{NA}	{false}	{NA}
EF332.5.15_GM000306	{Chr1:278326:278877:+}	{WP_002296259.1; MULTISPECIES: hypothetical protein [Enterococcus|Enterococcus faecium|Enterococcus faecium,|Enterococcus sp.]}	{NA}	{efc:EFAU004_00305; }	{NA}	{NA}	{NA}	{NA}	{NA}	{NA}	{NA}	{NA}	{false}	{NA}
EF332.5.15_GM000307	{Chr1:279023:279316:+}	{WP_002296258.1; MULTISPECIES: hypothetical protein [Enterococcus|Enterococcus faecium|Enterococcus faecium,|Enterococcus sp.]}	{NA}	{efu:HMPREF0351_10309; }	{NA}	{NA}	{NA}	{NA}	{NA}	{NA}	{NA}	{NA}	{false}	{NA}
EF332.5.15_GM000308	{Chr1:279309:279605:+}	{WP_002304106.1; MULTISPECIES: peptidase [Enterococcus|Enterococcus faecium]}	{NA}	{efc:EFAU004_00307; }	{NA}	{NA}	{NA}	{NA}	{NA}	{NA}	{NA}	{NA}	{false}	{NA}
EF332.5.15_GM000309	{Chr1:279680:280678:+}	{WP_002322119.1; DUF4767 domain-containing protein [Enterococcus faecium]}	{NA}	{efu:HMPREF0351_10311; }	{NA}	{NA}	{NA}	{NA}	{NA}	{NA}	{NA}	{YES}	{false}	{NA}
EF332.5.15_GM000310	{Chr1:280770:281723:-}	{WP_000222572.1; Integrase/recombinase2C core domain family (plasmid) [Enterococcus faecalis|Enterococcus faecium|Enterococcus gallinarum|Enterococcus sp.|Escherichia coli|Staphylococcus aureus]}	{NA}	{efu:HMPREF0351_11032; }	{YP_006845699; COG2826 Transposase and inactivated derivatives, IS30 family X Mobilome: prophages, transposons;}	{NA}	{GO:0003677; DNA binding; molecular_function GO:0000150; recombinase activity; molecular_function GO:0015074; DNA integration; biological_process GO:0006310; DNA recombination; biological_process}	{NA}	{NA}	{NA}	{NA}	{NA}	{false}	{NA}
EF332.5.15_GM000311	{Chr1:281780:282538:+}	{WP_002326841.1; FIG00631680: hypothetical protein [Enterococcus faecium|Enterococcus faecium,]}	{NA}	{efu:HMPREF0351_10313; }	{NA}	{NA}	{GO:0016485; protein processing; biological_process GO:0033227; dsRNA transport; biological_process GO:0016591; DNA-directed RNA polymerase II, holoenzyme; cellular_component GO:0046873; metal ion transmembrane transporter activity; molecular_function GO:0000387; spliceosomal snRNP assembly; biological_process GO:0046872; metal ion binding; molecular_function GO:0016021; integral to membrane; cel…	{NA}	{NA}	{NA}	{NA}	{NA}	{false}	{NA}
EF332.5.15_GM000312	{Chr1:282737:284032:+}	{WP_002296623.1; IS204/IS1001/IS1096/IS1165 family transposase [Enterococcus faecium|Enterococcus sp.]}	{NA}	{efc:EFAU004_01760; }	{YP_004886443; COG3464 Transposase X Mobilome: prophages, transposons;}	{NA}	{GO:0004803; transposase activity; molecular_function GO:0006355; regulation of transcription, DNA-dependent; biological_process GO:0006313; transposition, DNA-mediated; biological_process GO:0000150; recombinase activity; molecular_function GO:0003677; DNA binding; molecular_function GO:0005622; intracellular; cellular_component GO:0003700; sequence-specific DNA binding transcription factor acti…	{NA}	{NA}	{NA}	{NA}	{NA}	{false}	{NA}
EF332.5.15_GM000313	{Chr1:284079:286790:-}	{WP_002326842.1; conserved hypothetical protein [Enterococcus faecium]}	{NA}	{efu:HMPREF0351_10315; }	{NA}	{NA}	{GO:0008152; NA GO:0008484; sulfuric ester hydrolase activity; molecular_function}	{NA}	{NA}	{NA}	{NA}	{NA}	{false}	{NA}
EF332.5.15_GM000314	{Chr1:286777:287046:-}	{WP_002311375.1; MULTISPECIES: hypothetical protein [Enterococcus|Enterococcus faecium|Enterococcus faecium,|Enterococcus sp.]}	{NA}	{efc:EFAU004_00312; }	{NA}	{NA}	{NA}	{NA}	{NA}	{NA}	{NA}	{NA}	{false}	{NA}
EF332.5.15_GM000315	{Chr1:287358:288578:+}	{WP_002294732.1; transporter, dicarboxylate/amino acid: cation symporter family protein [Enterococcus faecium]}	{Q82ZN5; Serine/threonine transporter SstT }	{efu:HMPREF0351_10317; K07862 sstT serine/threonine transporter -- }	{NP_816630; COG3633 Na+/serine symporter E Amino acid transport and metabolism ;}	{gnl|TC-DB|P0AGE4; 2.A.23.4.1 Inner membrane symporter ygjU - Escherichia coli.}	{GO:0016021; integral to membrane; cellular_component GO:0015293; symporter activity; molecular_function}	{NA}	{NA}	{NA}	{NA}	{NA}	{false}	{NA}
EF332.5.15_GM000316	{Chr1:288725:289360:+}	{WP_002294730.1; Arginine/ornithine antiporter ArcD [Enterococcus faecium]}	{NA}	{efau:EFAU085_00252; }	{NA}	{NA}	{GO:0016021; integral to membrane; cellular_component GO:0009607; response to biotic stimulus; biological_process}	{NA}	{NA}	{NA}	{NA}	{NA}	{false}	{NA}
EF332.5.15_GM000317	{Chr1:289551:290291:+}	{WP_002294728.1; MULTISPECIES: tRNA pseudouridine(38-40) synthase TruA [Clostridioides difficile|Enterococcus|Enterococcus faecium]}	{A3DJK8; tRNA pseudouridine synthase A }	{efau:EFAU085_00253; K06173 truA, PUS1 tRNA pseudouridine38-40 synthase 5.4.99.12 }	{YP_006991765; COG0101 tRNA U38,U39,U40 pseudouridine synthase TruA J Translation, ribosomal structure and biogenesis ;}	{NA}	{GO:0009451; RNA modification; biological_process GO:0001522; pseudouridine synthesis; biological_process GO:0009982; pseudouridine synthase activity; molecular_function GO:0003723; RNA binding; molecular_function}	{NA}	{NA}	{NA}	{NA}	{NA}	{false}	{NA}
EF332.5.15_GM000318	{Chr1:290584:291795:-}	{ADO66841.1; transposase, Mutator family [Enterococcus faecalis TX2137]}	{P59787; Transposase for insertion sequence element IS256 in transposon Tn4001 }	{efs:EFS1_1147; }	{YP_006991518; COG3328 Transposase (or an inactivated derivative) X Mobilome: prophages, transposons;}	{NA}	{GO:0003677; DNA binding; molecular_function GO:0004803; transposase activity; molecular_function GO:0006313; transposition, DNA-mediated; biological_process}	{NA}	{NA}	{NA}	{NA}	{NA}	{false}	{NA}
EF332.5.15_GM000319	{Chr1:291855:293405:-}	{WP_002296909.1; FIG00633196: hypothetical protein [Enterococcus faecium|Enterococcus faecium,|Enterococcus sp.]}	{NA}	{efu:HMPREF0351_10320; }	{NA}	{NA}	{NA}	{NA}	{NA}	{NA}	{NA}	{NA}	{false}	{NA}
EF332.5.15_GM000320	{Chr1:293371:293892:+}	{WP_002321965.1; hypothetical protein Z971_13770, partial [Enterococcus faecium|Enterococcus faecium,|Enterococcus sp.]}	{NA}	{efu:HMPREF0351_10321; }	{NA}	{NA}	{NA}	{NA}	{NA}	{NA}	{NA}	{NA}	{false}	{NA}
EF332.5.15_GM000321	{Chr1:293931:295109:-}	{WP_000997695.1; Transposase (or an inactivated derivative) [Enterococcus faecalis|Enterococcus faecium|Enterococcus sp.|Escherichia coli|Staphylococcus sp.|Streptococcus equinus]}	{P35881; Transposase for insertion sequence element IS905 }	{efu:HMPREF0351_10147; }	{NP_814155; COG3328 Transposase (or an inactivated derivative) X Mobilome: prophages, transposons;}	{NA}	{GO:0015074; DNA integration; biological_process GO:0006313; transposition, DNA-mediated; biological_process GO:0003677; DNA binding; molecular_function GO:0004803; transposase activity; molecular_function}	{PHI:5205; Q3Y383 HMPREF0351_10118 (WxL locusC) 1352 Enterococcus faecium Endocarditis Rattus (related: rat) Involved in bile salt stress and endocarditis pathogenesis Gene mutation reduced virulence}	{NA}	{NA}	{NA}	{NA}	{false}	{NA}
EF332.5.15_GM000322	{Chr1:295179:296585:+}	{WP_002287592.1; integral membrane protein [Enterococcus faecium]}	{NA}	{efc:EFAU004_00319; }	{YP_004455669; COG5617 Uncharacterized membrane protein S Function unknown ;}	{NA}	{NA}	{NA}	{NA}	{NA}	{NA}	{NA}	{false}	{NA}
EF332.5.15_GM000323	{Chr1:296572:298206:+}	{WP_002287590.1; hypothetical membrane spanning protein [Enterococcus faecium]}	{NA}	{efau:EFAU085_00256; }	{YP_004455669; COG5617 Uncharacterized membrane protein S Function unknown ;}	{NA}	{NA}	{NA}	{NA}	{NA}	{NA}	{NA}	{false}	{NA}
EF332.5.15_GM000324	{Chr1:298381:299214:+}	{WP_002287588.1; MULTISPECIES: peptide-methionine (S)-S-oxide reductase [Enterococcus|Enterococcus faecium]}	{Q5XDH1; Peptide methionine sulfoxide reductase MsrA }	{efm:M7W_497; K07304 msrA peptide-methionine (S)-S-oxide reductase 1.8.4.11 }	{YP_006990923; COG0225 Peptide methionine sulfoxide reductase MsrA O Posttranslational modification, protein turnover, chaperones ;}	{NA}	{GO:0055114; oxidation-reduction process; biological_process GO:0008113; peptide-methionine-(S)-S-oxide reductase activity; molecular_function}	{PHI:4580; P0A086 msrA2 1280 Staphylococcus aureus Skin infections; food poisoning; respiratory diseases Mus musculus (related: house mouse) Methionine Sulfoxide Reductase Gene mutation; gene complementation reduced virulence}	{NA}	{NA}	{NA}	{NA}	{false}	{NA}
EF332.5.15_GM000325	{Chr1:299294:300283:+}	{WP_002287587.1; MULTISPECIES: glyceraldehyde 3-phosphate reductase [Bacteria]}	{Q8X529; L-glyceraldehyde 3-phosphate reductase }	{efm:M7W_498; K19265 gpr L-glyceraldehyde 3-phosphate reductase 1.1.1.- }	{YP_007299950; COG0667 Predicted oxidoreductase (related to aryl-alcohol dehydrogenase) R General function prediction only ;}	{NA}	{GO:0005975; carbohydrate metabolic process; biological_process}	{NA}	{NA}	{NA}	{NA}	{NA}	{false}	{ARA85284.1_; CE12 pectin acetylesterase (EC 3.1.1.-); rhamnogalacturonan acetylesterase (EC 3.1.1.-); acetyl xylan esterase (EC 3.1.1.72) -}
EF332.5.15_GM000326	{Chr1:300572:301270:+}	{WP_002287585.1; regulatory protein, GntR: Bacterial regulatory protein, GntR [Enterococcus faecium]}	{NA}	{efm:M7W_499; K05799 pdhR GntR family transcriptional regulator, transcriptional repressor for pyruvate dehydrogenase complex -- }	{YP_007769672; COG2186 DNA-binding transcriptional regulator, FadR family K Transcription ;}	{NA}	{GO:0006355; regulation of transcription, DNA-dependent; biological_process GO:0003677; DNA binding; molecular_function GO:0003700; sequence-specific DNA binding transcription factor activity; molecular_function}	{NA}	{NA}	{NA}	{NA}	{NA}	{false}	{NA}
EF332.5.15_GM000327	{Chr1:301444:302736:+}	{WP_002287584.1; PTS family lactose/cellobiose (lac) porter component IIC [Enterococcus faecium DO]}	{NA}	{efu:HMPREF0351_10329; K02761 PTS-Cel-EIIC, celB, chbC PTS system, cellobiose-specific IIC component -- Metabolism; Carbohydrate metabolism; Starch and sucrose metabolism [PATH:ko00500] Processing; Membrane transport; Phosphotransferase system (PTS) [PATH:ko02060]}	{YP_002236736; COG1455 Phosphotransferase system cellobiose-specific component IIC G Carbohydrate transport and metabolism ;}	{gnl|TC-DB|U5MFA1; 4.A.3.2.9 PTS lactose transporter subunit IIC OS=Klebsiella pneumoniae CG43 GN=D364_16500 PE=4 SV=1}	{GO:0016020; membrane; cellular_component GO:0009401; phosphoenolpyruvate-dependent sugar phosphotransferase system; biological_process GO:0008982; protein-N(PI)-phosphohistidine-sugar phosphotransferase activity; molecular_function}	{NA}	{NA}	{NA}	{NA}	{NA}	{false}	{NA}
EF332.5.15_GM000328	{Chr1:302726:304168:+}	{WP_002321247.1; putative 6-phospho-beta-glucosidase GmuD [Enterococcus faecium]}	{O05508; 6-phospho-beta-glucosidase GmuD }	{efu:HMPREF0351_10330; K05350 bglB beta-glucosidase 3.2.1.21 Metabolism; Metabolism of other amino acids; Cyanoamino acid metabolism [PATH:ko00460] Metabolism; Carbohydrate metabolism; Starch and sucrose metabolism [PATH:ko00500] Metabolism; Biosynthesis of other secondary metabolites; Phenylpropanoid biosynthesis [PATH:ko00940] Metabolism; Metabolism of terpenoids and polyketides; Metabolic path…	{NP_691700; COG2723 Beta-glucosidase/6-phospho-beta-glucosidase/beta-galactosidase G Carbohydrate transport and metabolism ;}	{NA}	{GO:0004553; hydrolase activity, hydrolyzing O-glycosyl compounds; molecular_function GO:0005975; carbohydrate metabolic process; biological_process}	{PHI:6501; A0A0H2ZQ21 BglA3 1313 Streptococcus pneumoniae Pneumococcal pneumonia Mus musculus (related: house mouse) 6-Phospho-苼-Glucosidase Gene mutation; gene complementation reduced virulence}	{NA}	{NA}	{NA}	{NA}	{false}	{AFK57954.1_; GH1 尾-glucosidase (EC 3.2.1.21); 尾-galactosidase (EC 3.2.1.23); 尾-mannosidase (EC 3.2.1.25); 尾-glucuronidase (EC 3.2.1.31); 尾-xylosidase (EC 3.2.1.37); 尾-D-fucosidase (EC 3.2.1.38); phlorizin hydrolase (EC 3.2.1.62); exo-尾-1,4-glucanase (EC 3.2.1.74); 6-phospho-尾-galactosidase (EC 3.2.1.85); 6-phospho-尾-glucosidase (EC 3.2.1.86); strictosidine 尾-glucosidase (EC 3.2.1.105); lactase (…
EF332.5.15_GM000329	{Chr1:304632:304952:+}	{WP_002287582.1; lactose/cellobiose-specific phosphotransferase enzyme iib component [Enterococcus faecium]}	{Q45399; PTS system cellobiose-specific EIIB component }	{efm:M7W_502; K02760 PTS-Cel-EIIB, celA, chbB PTS system, cellobiose-specific IIB component 2.7.1.196 2.7.1.205 Metabolism; Carbohydrate metabolism; Starch and sucrose metabolism [PATH:ko00500] Processing; Membrane transport; Phosphotransferase system (PTS) [PATH:ko02060]}	{NP_814746; COG1440 Phosphotransferase system cellobiose-specific component IIB G Carbohydrate transport and metabolism ;}	{gnl|TC-DB|Q9CIF0; 4.A.3.2.4 Cellobiose-specific PTS system IIB component - Lactococcus lactis subsp. lactis (Streptococcus lactis).}	{GO:0055114; oxidation-reduction process; biological_process GO:0016491; oxidoreductase activity; molecular_function GO:0008982; protein-N(PI)-phosphohistidine-sugar phosphotransferase activity; molecular_function GO:0009401; phosphoenolpyruvate-dependent sugar phosphotransferase system; biological_process}	{NA}	{NA}	{NA}	{NA}	{NA}	{false}	{NA}
EF332.5.15_GM000330	{Chr1:304978:305295:+}	{WP_002287579.1; Phosphotransferase system PTS, lactose/cellobiose-specific IIA subunit [Enterococcus faecium DO]}	{P46319; Lichenan-specific phosphotransferase enzyme IIA component }	{efau:EFAU085_00263; K02759 PTS-Cel-EIIA, celC, chbA PTS system, cellobiose-specific IIA component 2.7.1.196 2.7.1.205 Metabolism; Carbohydrate metabolism; Starch and sucrose metabolism [PATH:ko00500] Processing; Membrane transport; Phosphotransferase system (PTS) [PATH:ko02060]}	{NP_814752; COG1447 Phosphotransferase system cellobiose-specific component IIA G Carbohydrate transport and metabolism ;}	{gnl|TC-DB|P46319; 4.A.3.2.2 PTS SYSTEM, CELLOBIOSE-SPECIFIC IIA COMPONENT (EIIA-CEL) (CELLOBIOSE- PERMEASE IIA COMPONENT) (PHOSPHOTRANSFERASE ENZYME II, A COMPONENT) (EC 2.7.1.69) (EIII-CEL) - Bacillus subtilis.}	{GO:0009401; phosphoenolpyruvate-dependent sugar phosphotransferase system; biological_process}	{NA}	{NA}	{NA}	{NA}	{NA}	{false}	{NA}
EF332.5.15_GM000331	{Chr1:305324:306577:+}	{WP_002287577.1; PTS system lactose/cellobiose-specific transporter subunit IIC [Enterococcus faecium|Enterococcus sp.]}	{NA}	{efc:EFAU004_00328; K02761 PTS-Cel-EIIC, celB, chbC PTS system, cellobiose-specific IIC component -- Metabolism; Carbohydrate metabolism; Starch and sucrose metabolism [PATH:ko00500] Processing; Membrane transport; Phosphotransferase system (PTS) [PATH:ko02060]}	{YP_006993350; COG1455 Phosphotransferase system cellobiose-specific component IIC G Carbohydrate transport and metabolism ;}	{NA}	{GO:0016020; membrane; cellular_component GO:0009401; phosphoenolpyruvate-dependent sugar phosphotransferase system; biological_process GO:0008982; protein-N(PI)-phosphohistidine-sugar phosphotransferase activity; molecular_function}	{NA}	{NA}	{NA}	{NA}	{NA}	{false}	{NA}
EF332.5.15_GM000332	{Chr1:306708:307172:+}	{WP_002287575.1; MULTISPECIES: N-acetyltransferase [Enterococcus|Enterococcus faecium|Enterococcus sp.]}	{NA}	{efu:HMPREF0351_10334; }	{NP_814603; COG0456 Ribosomal protein S18 acetylase RimI and related acetyltransferases J Translation, ribosomal structure and biogenesis ;}	{NA}	{GO:0008080; N-acetyltransferase activity; molecular_function GO:0016747; transferase activity, transferring acyl groups other than amino-acyl groups; molecular_function}	{NA}	{NA}	{NA}	{NA}	{NA}	{false}	{NA}
EF332.5.15_GM000333	{Chr1:307201:307521:-}	{WP_002287574.1; FIG00627582: hypothetical protein' [Acinetobacter calcoaceticus,|Enterococcus faecium|Enterococcus faecium,|Enterococcus sp.]}	{NA}	{efc:EFAU004_00330; }	{NA}	{NA}	{NA}	{NA}	{NA}	{NA}	{NA}	{NA}	{false}	{NA}
EF332.5.15_GM000334	{Chr1:307552:308709:-}	{WP_002321250.1; S-(hydroxymethyl)glutathione dehydrogenase [Enterococcus faecium DO]}	{O06012; Uncharacterized zinc-type alcohol dehydrogenase-like protein AdhB }	{efu:HMPREF0351_10336; K00121 frmA, ADH5, adhC S-(hydroxymethyl)glutathione dehydrogenase / alcohol dehydrogenase 1.1.1.284 1.1.1.1 Metabolism; Carbohydrate metabolism; Glycolysis / Gluconeogenesis [PATH:ko00010] Metabolism; Lipid metabolism; Fatty acid degradation [PATH:ko00071] Metabolism; Amino acid metabolism; Tyrosine metabolism [PATH:ko00350] Metabolism; Xenobiotics biodegradation and metab…	{YP_002560874; COG1063 Threonine dehydrogenase or related Zn-dependent dehydrogenase ER Amino acid transport and metabolism ; General function prediction only ;}	{NA}	{GO:0055114; oxidation-reduction process; biological_process GO:0016491; oxidoreductase activity; molecular_function}	{NA}	{NA}	{NA}	{NA}	{NA}	{false}	{NA}
EF332.5.15_GM000335	{Chr1:309063:309392:-}	{WP_002287594.1; conserved hypothetical protein [Enterococcus faecium|Enterococcus faecium,]}	{NA}	{efu:HMPREF0351_10337; }	{NA}	{NA}	{NA}	{NA}	{NA}	{NA}	{NA}	{NA}	{false}	{NA}
EF332.5.15_GM000336	{Chr1:309459:311177:-}	{WP_002287570.1; 67 kDa myosin-cross-reactive antigen like family protein [Clostridioides difficile|Enterococcus sp.]}	{NA}	{efau:EFAU085_00268; K10254 ohyA, sph oleate hydratase 4.2.1.53 }	{YP_004887831; COG4716 Myosin-crossreactive antigen (function unknown) S Function unknown ;}	{NA}	{GO:0055114; oxidation-reduction process; biological_process GO:0016491; oxidoreductase activity; molecular_function GO:0050151; oleate hydratase activity; molecular_function GO:0071949; FAD binding; molecular_function GO:0006631; fatty acid metabolic process; biological_process}	{NA}	{NA}	{NA}	{NA}	{NA}	{false}	{NA}
EF332.5.15_GM000337	{Chr1:311210:311338:-}	{WP_002287569.1; MULTISPECIES: hypothetical protein [Bacteria|Clostridioides difficile|Enterococcus faecium|Enterococcus faecium,|Enterococcus sp.]}	{NA}	{efc:EFAU004_00334; }	{NA}	{NA}	{NA}	{NA}	{NA}	{NA}	{NA}	{NA}	{false}	{NA}
EF332.5.15_GM000338	{Chr1:311337:311585:+}	{WP_002321251.1; MULTISPECIES: hypothetical protein [Acinetobacter calcoaceticus,|Bacteria|Enterococcus faecium|Enterococcus faecium,|Enterococcus sp.]}	{NA}	{efu:HMPREF0351_10340; }	{NA}	{NA}	{GO:0005576; NA GO:0019836; hemolysis by symbiont of host erythrocytes; biological_process}	{NA}	{NA}	{NA}	{NA}	{NA}	{false}	{NA}
EF332.5.15_GM000339	{Chr1:311777:312142:+}	{WP_002287567.1; FIG00630050: hypothetical protein' [Clostridioides difficile|Enterococcus faecium|Enterococcus faecium,|Enterococcus sp.]}	{NA}	{efu:HMPREF0351_10341; }	{NP_814520; COG4828 Uncharacterized membrane protein S Function unknown ;}	{NA}	{NA}	{NA}	{NA}	{NA}	{NA}	{NA}	{false}	{NA}
EF332.5.15_GM000340	{Chr1:312139:312504:+}	{WP_002287564.1; FIG00627678: hypothetical protein [Enterococcus faecium|Enterococcus faecium,|Enterococcus sp.]}	{NA}	{efc:EFAU004_00336; }	{NP_814520; COG4828 Uncharacterized membrane protein S Function unknown ;}	{NA}	{GO:0019028; viral capsid; cellular_component}	{NA}	{NA}	{NA}	{NA}	{NA}	{false}	{NA}
EF332.5.15_GM000341	{Chr1:312596:314023:-}	{WP_060797177.1; hypothetical protein AS229_14880, partial [Enterococcus faecium]}	{NA}	{efc:EFAU004_00337; }	{NA}	{NA}	{GO:0003677; DNA binding; molecular_function GO:0006355; regulation of transcription, DNA-dependent; biological_process}	{NA}	{NA}	{NA}	{NA}	{NA}	{false}	{NA}
EF332.5.15_GM000342	{Chr1:314448:316328:+}	{WP_002294717.1; pyridoxal-dependent tyrosine decarboxylase [Enterococcus faecium]}	{NA}	{efm:M7W_515; }	{NP_814388; COG0076 Glutamate or tyrosine decarboxylase or a related PLP-dependent protein E Amino acid transport and metabolism ;}	{NA}	{GO:0006520; cellular amino acid metabolic process; biological_process GO:0030170; pyridoxal phosphate binding; molecular_function GO:0016831; carboxy-lyase activity; molecular_function GO:0009058; biosynthetic process; biological_process GO:0016829; lyase activity; molecular_function GO:0019752; carboxylic acid metabolic process; biological_process}	{NA}	{NA}	{NA}	{NA}	{NA}	{false}	{NA}
EF332.5.15_GM000343	{Chr1:316576:318111:+}	{WP_002321254.1; APC family amino acid transporter [Enterococcus faecium DO]}	{NA}	{efu:HMPREF0351_10345; K20265 gadC glutamate:GABA antiporter -- Processes; Cellular community - prokaryotes; Quorum sensing [PATH:ko02024]}	{YP_004455753; COG0531 Amino acid transporter E Amino acid transport and metabolism ;}	{NA}	{GO:0003333; amino acid transmembrane transport; biological_process GO:0006810; transport; biological_process GO:0055085; transmembrane transport; biological_process GO:0016020; membrane; cellular_component GO:0015171; amino acid transmembrane transporter activity; molecular_function}	{NA}	{NA}	{NA}	{NA}	{NA}	{false}	{NA}
EF332.5.15_GM000344	{Chr1:318077:319408:+}	{WP_002287558.1; putative D-serine/D-alanine/glycine transporter [Enterococcus faecium]}	{NA}	{efu:HMPREF0351_10346; K11737 cycA D-serine/D-alanine/glycine transporter -- }	{NA}	{NA}	{GO:0003333; amino acid transmembrane transport; biological_process GO:0016020; membrane; cellular_component GO:0015171; amino acid transmembrane transporter activity; molecular_function GO:0006810; transport; biological_process GO:0055085; transmembrane transport; biological_process}	{NA}	{NA}	{NA}	{NA}	{NA}	{false}	{NA}
EF332.5.15_GM000345	{Chr1:319522:322074:+}	{WP_002287556.1; Lead2C cadmium2C zinc and mercury transporting ATPase; Copper-translocating P-type ATPase [Enterococcus faecium|Enterococcus sp.]}	{NA}	{efc:EFAU004_00341; }	{NP_816629; COG0474 Magnesium-transporting ATPase (P-type) P Inorganic ion transport and metabolism ;}	{gnl|TC-DB|A8R5V4; 3.A.3.2.41 P-type Na+-ATPase OS=Exiguobacterium aurantiacum GN=mna PE=3 SV=2}	{GO:0003677; DNA binding; molecular_function}	{PHI:7492; A0A076ZK37 VK055_1980 573 Klebsiella pneumoniae Pneumonia Mus musculus (related: house mouse) "HADa ATPase P type" Gene deletion full unaffected pathogenicity}	{NA}	{NA}	{NA}	{NA}	{false}	{NA}
EF332.5.15_GM000346	{Chr1:322081:323508:-}	{WP_060811260.1; hypothetical protein [Enterococcus faecium|Enterococcus faecium,]}	{NA}	{efm:M7W_519; }	{NP_816628; COG3711 Transcriptional antiterminator K Transcription ;}	{NA}	{GO:0006355; regulation of transcription, DNA-dependent; biological_process GO:0005622; intracellular; cellular_component GO:0003700; sequence-specific DNA binding transcription factor activity; molecular_function}	{NA}	{NA}	{NA}	{NA}	{NA}	{false}	{NA}
EF332.5.15_GM000347	{Chr1:323495:323677:+}	{WP_002294711.1; MULTISPECIES: hypothetical protein [Clostridioides difficile|Enterococcus|Enterococcus faecium|Enterococcus faecium,|Enterococcus sp.]}	{NA}	{efu:HMPREF0351_10349; }	{NA}	{NA}	{NA}	{NA}	{NA}	{NA}	{NA}	{NA}	{false}	{NA}
EF332.5.15_GM000348	{Chr1:323866:324228:+}	{WP_002287552.1; MULTISPECIES: hypothetical protein [Clostridioides difficile|Enterococcus|Enterococcus faecium|Enterococcus faecium,|Enterococcus sp.]}	{P37507; Uncharacterized protein YyaQ }	{efau:EFAU085_00279; }	{YP_006993886; COG2315 Predicted DNA-binding protein with 聭double-wing聮 structural motif, MmcQ/YjbR family K Transcription ;}	{NA}	{NA}	{NA}	{NA}	{NA}	{NA}	{NA}	{false}	{NA}
EF332.5.15_GM000349	{Chr1:324415:325272:-}	{EPI09227.1; transcriptional regulator, LysR family, partial [Enterococcus faecium SD3B-2]}	{NA}	{efm:M7W_522; }	{NA}	{NA}	{GO:0006355; regulation of transcription, DNA-dependent; biological_process GO:0033014; tetrapyrrole biosynthetic process; biological_process GO:0004418; hydroxymethylbilane synthase activity; molecular_function GO:0003700; sequence-specific DNA binding transcription factor activity; molecular_function}	{NA}	{NA}	{NA}	{NA}	{NA}	{false}	{NA}
EF332.5.15_GM000350	{Chr1:325392:326303:+}	{EEV41945.1; conserved hypothetical protein [Enterococcus faecium]}	{NA}	{efu:HMPREF0351_10352; K13935 mdcH malonate decarboxylase epsilon subunit 2.3.1.39 }	{NA}	{NA}	{NA}	{NA}	{NA}	{NA}	{NA}	{NA}	{false}	{NA}
EF332.5.15_GM000351	{Chr1:326310:327956:+}	{WP_002287549.1; MULTISPECIES: malonate decarboxylase subunit alpha [Enterococcus|Enterococcus faecium|Enterococcus sp.]}	{O06924; Acetyl-S-ACP:malonate ACP transferase }	{efm:M7W_524; K13929 mdcA malonate decarboxylase alpha subunit 2.3.1.187 }	{YP_006464186; COG4670 Acyl CoA:acetate/3-ketoacid CoA transferase I Lipid transport and metabolism ;}	{gnl|TC-DB|O06924; 3.B.1.1.4 ACETYL-S-ACYL CARRIER PROTEIN - Malonomonas rubra.}	{NA}	{NA}	{NA}	{NA}	{NA}	{NA}	{false}	{NA}
EF332.5.15_GM000352	{Chr1:328058:328357:+}	{WP_002287548.1; MULTISPECIES: malonate decarboxylase acyl carrier protein [Clostridioides difficile|Enterococcus|Enterococcus faecium|Enterococcus sp.]}	{C1DNP6; Malonate decarboxylase acyl carrier protein }	{efc:EFAU004_00347; K13931 mdcC malonate decarboxylase delta subunit -- }	{NP_248901; COG3052 Citrate lyase, gamma subunit C Energy production and conversion ;}	{NA}	{NA}	{NA}	{NA}	{NA}	{NA}	{NA}	{false}	{NA}
EF332.5.15_GM000353	{Chr1:328347:330023:+}	{WP_002287546.1; Malonate decarboxylase beta subunit / Malonate decarboxylase gamma subunit [Enterococcus faecium]}	{O06926; Malonyl-S-ACP:biotin-protein carboxyltransferase MADC }	{efc:EFAU004_00348; K13932 mdcD malonate decarboxylase beta subunit 4.1.1.87 }	{YP_006464183; COG4799 Acetyl-CoA carboxylase, carboxyltransferase component I Lipid transport and metabolism ;}	{gnl|TC-DB|O06926; 3.B.1.1.4 PUTATIVE SUBUNIT OF MALONYL-S-ACYL CARRIER PROTEIN - Malonomonas rubra.}	{NA}	{NA}	{NA}	{NA}	{NA}	{NA}	{false}	{NA}
EF332.5.15_GM000354	{Chr1:330027:330620:+}	{WP_002287544.1; MULTISPECIES: malonate decarboxylase holo-[acyl-carrier-protein] synthase [Clostridioides difficile|Enterococcus|Enterococcus faecium|Enterococcus sp.]}	{NA}	{efu:HMPREF0351_10356; K13934 mdcG phosphoribosyl-dephospho-CoA transferase 2.7.7.66 }	{NA}	{NA}	{GO:0016779; nucleotidyltransferase activity; molecular_function}	{NA}	{NA}	{NA}	{NA}	{NA}	{false}	{NA}
EF332.5.15_GM000355	{Chr1:330644:331720:+}	{WP_002287542.1; FIG00628360: hypothetical protein [Enterococcus faecium|Enterococcus faecium,|Enterococcus sp.]}	{NA}	{efau:EFAU085_00286; }	{NP_816659; COG1835 Peptidoglycan/LPS O-acetylase OafA/YrhL, contains acyltransferase and SGNH-hydrolase domains M Cell wall/membrane/envelope biogenesis ;}	{NA}	{GO:0016747; transferase activity, transferring acyl groups other than amino-acyl groups; molecular_function}	{NA}	{NA}	{NA}	{NA}	{NA}	{false}	{NA}
EF332.5.15_GM000356	{Chr1:331745:332614:+}	{WP_002287541.1; MULTISPECIES: triphosphoribosyl-dephospho-CoA synthase MdcB [Clostridioides difficile|Enterococcus|Enterococcus faecium|Enterococcus sp.]}	{A6UY04; Probable 2-(5''-triphosphoribosyl)-3'-dephosphocoenzyme-A synthase }	{efc:EFAU004_00351; K13930 mdcB triphosphoribosyl-dephospho-CoA synthase 2.4.2.52 }	{YP_944940; COG1767 Triphosphoribosyl-dephospho-CoA synthetase H Coenzyme transport and metabolism ;}	{NA}	{GO:0016310; phosphorylation; biological_process GO:0005524; ATP binding; molecular_function GO:0046917; triphosphoribosyl-dephospho-CoA synthase activity; molecular_function}	{NA}	{NA}	{NA}	{NA}	{NA}	{false}	{NA}
EF332.5.15_GM000357	{Chr1:332725:333489:+}	{WP_002287538.1; Tim44-like domain-containing protein [Enterococcus faecium|Enterococcus sp.]}	{NA}	{efu:HMPREF0351_10359; }	{NA}	{NA}	{NA}	{NA}	{NA}	{NA}	{NA}	{NA}	{false}	{NA}
EF332.5.15_GM000358	{Chr1:333851:333997:+}	{EFR69518.1; hypothetical protein [Enterococcus faecium]}	{NA}	{efu:HMPREF0351_10360; }	{NA}	{NA}	{NA}	{NA}	{NA}	{NA}	{NA}	{NA}	{false}	{NA}
EF332.5.15_GM000359	{Chr1:333978:336071:+}	{WP_002287536.1; Transcriptional antiterminator bglG: Phosphoenolpyruvate-dependent sugar phosphotransferase system, EIIA 2 [Enterococcus faecium]}	{NA}	{efc:EFAU004_00354; }	{YP_004887582; COG3711 Transcriptional antiterminator K Transcription ;}	{NA}	{GO:0005622; intracellular; cellular_component GO:0008982; protein-N(PI)-phosphohistidine-sugar phosphotransferase activity; molecular_function GO:0003677; DNA binding; molecular_function GO:0006355; regulation of transcription, DNA-dependent; biological_process GO:0009401; phosphoenolpyruvate-dependent sugar phosphotransferase system; biological_process GO:0003700; sequence-specific DNA binding …	{NA}	{NA}	{NA}	{NA}	{NA}	{false}	{NA}
EF332.5.15_GM000360	{Chr1:336096:336398:+}	{WP_002287534.1; Phosphotransferase system, lactose/cellobiose-specific IIB subunit [Enterococcus faecium DO]}	{NA}	{efm:M7W_533; K02822 PTS-Ula-EIIB, ulaB, sgaB PTS system, ascorbate-specific IIB component 2.7.1.194 Metabolism; Carbohydrate metabolism; Ascorbate and aldarate metabolism [PATH:ko00053] Metabolism; Metabolism of terpenoids and polyketides; Metabolic pathways [PATH:ko01100] Metabolism; Metabolism of terpenoids and polyketides; Microbial metabolism in diverse environments [PATH:ko01120] Processing…	{YP_004887581; COG3414 Phosphotransferase system, galactitol-specific IIB component G Carbohydrate transport and metabolism ;}	{NA}	{GO:0008982; protein-N(PI)-phosphohistidine-sugar phosphotransferase activity; molecular_function GO:0009401; phosphoenolpyruvate-dependent sugar phosphotransferase system; biological_process GO:0000166; nucleotide binding; molecular_function}	{NA}	{NA}	{NA}	{NA}	{YES}	{false}	{NA}
EF332.5.15_GM000361	{Chr1:336448:337254:-}	{EFR68431.1; integrase core domain protein, partial [Enterococcus faecium]}	{P19769; Putative transposase InsK for insertion sequence element IS150 }	{efau:EFAU085_00168; K07497 K07497 putative transposase -- }	{YP_007420139; COG2801 Transposase InsO and inactivated derivatives X Mobilome: prophages, transposons;}	{NA}	{GO:0015074; DNA integration; biological_process GO:0006508; proteolysis; biological_process GO:0003677; DNA binding; molecular_function GO:0008234; cysteine-type peptidase activity; molecular_function GO:0006313; transposition, DNA-mediated; biological_process}	{NA}	{NA}	{NA}	{NA}	{NA}	{false}	{NA}
EF332.5.15_GM000362	{Chr1:337251:337796:-}	{EOI59179.1; transposase, partial [Enterococcus faecium EnGen0322]}	{NA}	{efau:EFAU085_00738; K07483 K07483 transposase -- }	{NA}	{NA}	{GO:0003700; sequence-specific DNA binding transcription factor activity; molecular_function GO:0006355; regulation of transcription, DNA-dependent; biological_process GO:0003677; DNA binding; molecular_function GO:0004803; transposase activity; molecular_function GO:0006313; transposition, DNA-mediated; biological_process}	{NA}	{NA}	{NA}	{NA}	{NA}	{false}	{NA}
EF332.5.15_GM000363	{Chr1:337845:339134:+}	{WP_002296769.1; MULTISPECIES: PTS beta-glucoside transporter subunit IIBC [Enterococcus|Enterococcus faecium]}	{NA}	{efu:HMPREF0351_10365; K03475 PTS-Ula-EIIC, ulaA, sgaT PTS system, ascorbate-specific IIC component -- Metabolism; Carbohydrate metabolism; Ascorbate and aldarate metabolism [PATH:ko00053] Metabolism; Metabolism of terpenoids and polyketides; Metabolic pathways [PATH:ko01100] Metabolism; Metabolism of terpenoids and polyketides; Microbial metabolism in diverse environments [PATH:ko01120] Processi…	{YP_004210913; COG3037 Ascorbate-specific PTS system EIIC-type component UlaA G Carbohydrate transport and metabolism ;}	{gnl|TC-DB|B7LDR9; 4.A.7.1.2 Putative PTS system, Specific IIC component OS=Escherichia coli (strain 55989 / EAEC) GN=vpeC PE=4 SV=1}	{GO:0009401; phosphoenolpyruvate-dependent sugar phosphotransferase system; biological_process GO:0016021; integral to membrane; cellular_component}	{NA}	{NA}	{NA}	{NA}	{NA}	{false}	{NA}
EF332.5.15_GM000364	{Chr1:339135:339560:+}	{WP_002321140.1; hypothetical protein [Enterococcus faecium]}	{NA}	{efu:HMPREF0351_10366; }	{NA}	{NA}	{GO:0010508; positive regulation of autophagy; biological_process GO:0006396; RNA processing; biological_process GO:0006260; DNA replication; biological_process GO:0006508; proteolysis; biological_process GO:0006364; rRNA processing; biological_process GO:0000469; cleavage involved in rRNA processing; biological_process}	{NA}	{NA}	{NA}	{NA}	{NA}	{false}	{NA}
EF332.5.15_GM000365	{Chr1:339583:340452:+}	{WP_002294699.1; MULTISPECIES: iron ABC transporter substrate-binding protein [Enterococcus|Enterococcus faecium|Enterococcus sp.]}	{Q8XGZ9; D-tagatose-1,6-bisphosphate aldolase subunit GatY }	{efm:M7W_536; K01624 FBA, fbaA fructose-bisphosphate aldolase, class II 4.1.2.13 Metabolism; Carbohydrate metabolism; Glycolysis / Gluconeogenesis [PATH:ko00010] Metabolism; Carbohydrate metabolism; Pentose phosphate pathway [PATH:ko00030] Metabolism; Carbohydrate metabolism; Fructose and mannose metabolism [PATH:ko00051] Metabolism; Energy metabolism; Methane metabolism [PATH:ko00680] Metabolism…	{YP_004887577; COG0191 Fructose/tagatose bisphosphate aldolase G Carbohydrate transport and metabolism ;}	{NA}	{GO:0005507; copper ion binding; molecular_function GO:0018580; nitronate monooxygenase activity; molecular_function GO:0008270; zinc ion binding; molecular_function GO:0005975; carbohydrate metabolic process; biological_process GO:0016832; aldehyde-lyase activity; molecular_function GO:0016740; transferase activity; molecular_function GO:0055070; copper ion homeostasis; biological_process GO:005…	{NA}	{NA}	{NA}	{NA}	{NA}	{false}	{NA}
EF332.5.15_GM000366	{Chr1:340454:341074:+}	{WP_002294697.1; FIG00628025: hypothetical protein [Enterococcus faecium]}	{NA}	{efm:M7W_537; }	{YP_004887576; COG0645 Predicted kinase R General function prediction only ;}	{NA}	{GO:0016740; transferase activity; molecular_function GO:0016887; ATPase activity; molecular_function GO:0008152; NA GO:0003677; DNA binding; molecular_function GO:0005524; ATP binding; molecular_function GO:0003724; RNA helicase activity; molecular_function GO:0016301; kinase activity; molecular_function GO:0003723; RNA binding; molecular_function GO:0006810; transport; biological_process GO:001…	{NA}	{NA}	{NA}	{NA}	{NA}	{false}	{NA}
EF332.5.15_GM000367	{Chr1:341524:342129:+}	{WP_002294695.1; MULTISPECIES: DNA mismatch repair protein MutT [Enterococcus|Enterococcus faecium|Enterococcus sp.]}	{C0SPC3; Putative ADP-ribose pyrophosphatase YjhB }	{efm:M7W_538; }	{YP_004886772; COG1051 ADP-ribose pyrophosphatase YjhB, NUDIX family F Nucleotide transport and metabolism ;}	{NA}	{GO:0016787; hydrolase activity; molecular_function}	{NA}	{NA}	{NA}	{NA}	{NA}	{false}	{NA}
EF332.5.15_GM000368	{Chr1:342264:342716:+}	{WP_002294693.1; MULTISPECIES: MarR family transcriptional regulator [Enterococcus|Enterococcus faecium|Enterococcus sp.]}	{P37503; Uncharacterized HTH-type transcriptional regulator YybA }	{efau:EFAU085_00297; }	{NP_845562; COG1846 DNA-binding transcriptional regulator, MarR family K Transcription ;}	{NA}	{GO:0043565; sequence-specific DNA binding; molecular_function GO:0003700; sequence-specific DNA binding transcription factor activity; molecular_function GO:0003677; DNA binding; molecular_function GO:0006355; regulation of transcription, DNA-dependent; biological_process}	{NA}	{NA}	{NA}	{NA}	{NA}	{false}	{NA}
EF332.5.15_GM000369	{Chr1:342753:343250:+}	{WP_002294692.1; protease synthase and sporulation negative regulatory protein PAI 1 [Clostridioides difficile Y384]}	{P21340; Spermidine/spermine N(1)-acetyltransferase }	{efu:HMPREF0351_10371; K22441 paiA diamine N-acetyltransferase 2.3.1.57 }	{YP_003310496; COG0456 Ribosomal protein S18 acetylase RimI and related acetyltransferases J Translation, ribosomal structure and biogenesis ;}	{NA}	{GO:0016747; transferase activity, transferring acyl groups other than amino-acyl groups; molecular_function GO:0008080; N-acetyltransferase activity; molecular_function}	{NA}	{NA}	{NA}	{NA}	{NA}	{false}	{NA}
EF332.5.15_GM000370	{Chr1:343268:343978:+}	{WP_002296773.1; B3/4 tRNA-binding domain-containing protein [Enterococcus faecium DO]}	{NA}	{efu:HMPREF0351_10372; }	{YP_004726558; COG3382 B3/B4 domain (DNA/RNA-binding domain of Phe-tRNA-synthetase) R General function prediction only ;}	{NA}	{GO:0003723; RNA binding; molecular_function GO:0004826; phenylalanine-tRNA ligase activity; molecular_function}	{NA}	{NA}	{NA}	{NA}	{NA}	{false}	{NA}
EF332.5.15_GM000371	{Chr1:344120:344542:+}	{WP_002320973.1; glyoxalase/bleomycin resistance protein/dioxygenase superfamily protein [Enterococcus faecium]}	{NA}	{efu:HMPREF0351_10373; K01759 GLO1, gloA lactoylglutathione lyase 4.4.1.5 Metabolism; Carbohydrate metabolism; Pyruvate metabolism [PATH:ko00620]}	{YP_005005676; COG0346 Catechol 2,3-dioxygenase or other lactoylglutathione lyase family enzyme Q Secondary metabolites biosynthesis, transport and catabolism ;}	{NA}	{NA}	{NA}	{NA}	{NA}	{NA}	{NA}	{false}	{NA}
EF332.5.15_GM000372	{Chr1:344571:344786:+}	{EFR70109.1; hypothetical protein [Enterococcus faecium]}	{NA}	{efau:EFAU085_00301; }	{NA}	{NA}	{NA}	{NA}	{NA}	{NA}	{NA}	{NA}	{false}	{NA}
EF332.5.15_GM000373	{Chr1:345031:346344:+}	{WP_002294686.1; Xanthine, uracil, thiamine, ascorbate permease family protein [Clostridioides difficile|Enterococcus faecium]}	{O34987; Guanine/hypoxanthine permease PbuG }	{efm:M7W_542; K06901 pbuG putative MFS transporter, AGZA family, xanthine/uracil permease -- }	{NP_816553; COG2252 Xanthine/uracil/vitamin C permease, AzgA family F Nucleotide transport and metabolism ;}	{gnl|TC-DB|O34987; 2.A.40.7.2 Hypoxanthine/guanine permease (Hypothetical protein) - Bacillus subtilis.}	{GO:0016020; membrane; cellular_component GO:0005215; NA GO:0055085; transmembrane transport; biological_process GO:0006810; transport; biological_process}	{NA}	{NA}	{NA}	{NA}	{NA}	{false}	{NA}
EF332.5.15_GM000374	{Chr1:346672:348294:+}	{WP_002296775.1; Alpha amylase, catalytic region [Enterococcus faecium]}	{Q54796; Glucan 1,6-alpha-glucosidase }	{efc:EFAU004_00367; K01215 dexB glucan 1,6-alpha-glucosidase 3.2.1.70 }	{NP_815069; COG0366 Glycosidase G Carbohydrate transport and metabolism ;}	{NA}	{GO:0003824; NA GO:0006012; galactose metabolic process; biological_process GO:0004565; beta-galactosidase activity; molecular_function GO:0005975; carbohydrate metabolic process; biological_process}	{NA}	{NA}	{NA}	{NA}	{NA}	{false}	{AFC62453.1_; GH13_31 伪-amylase (EC 3.2.1.1); pullulanase (EC 3.2.1.41); cyclomaltodextrin glucanotransferase (EC 2.4.1.19); cyclomaltodextrinase (EC 3.2.1.54); trehalose-6-phosphate hydrolase (EC 3.2.1.93); oligo-伪-glucosidase (EC 3.2.1.10); maltogenic amylase (EC 3.2.1.133); neopullulanase (EC 3.2.1.135); 伪-glucosidase (EC 3.2.1.20); maltotetraose-forming 伪-amylase (EC 3.2.1.60); isoamylase (EC…
EF332.5.15_GM000375	{Chr1:348488:349984:+}	{WP_002296776.1; aryl-phospho-beta-D-glucosidase BglH [Enterococcus faecium]}	{P40740; Aryl-phospho-beta-D-glucosidase BglH }	{efau:EFAU085_00304; K01223 E3.2.1.86B, bglA 6-phospho-beta-glucosidase 3.2.1.86 Metabolism; Carbohydrate metabolism; Glycolysis / Gluconeogenesis [PATH:ko00010] Metabolism; Carbohydrate metabolism; Starch and sucrose metabolism [PATH:ko00500]}	{YP_003884456; COG2723 Beta-glucosidase/6-phospho-beta-glucosidase/beta-galactosidase G Carbohydrate transport and metabolism ;}	{NA}	{GO:0005975; carbohydrate metabolic process; biological_process GO:0004553; hydrolase activity, hydrolyzing O-glycosyl compounds; molecular_function}	{NA}	{NA}	{NA}	{NA}	{NA}	{false}	{AFC62454.1_; GH1 尾-glucosidase (EC 3.2.1.21); 尾-galactosidase (EC 3.2.1.23); 尾-mannosidase (EC 3.2.1.25); 尾-glucuronidase (EC 3.2.1.31); 尾-xylosidase (EC 3.2.1.37); 尾-D-fucosidase (EC 3.2.1.38); phlorizin hydrolase (EC 3.2.1.62); exo-尾-1,4-glucanase (EC 3.2.1.74); 6-phospho-尾-galactosidase (EC 3.2.1.85); 6-phospho-尾-glucosidase (EC 3.2.1.86); strictosidine 尾-glucosidase (EC 3.2.1.105); lactase (…
EF332.5.15_GM000376	{Chr1:350064:351809:+}	{WP_002322207.1; BglG family transcriptional antiterminator [Enterococcus faecium DO]}	{NA}	{efu:HMPREF0351_10378; K03491 licR lichenan operon transcriptional antiterminator -- }	{NA}	{NA}	{GO:0006355; regulation of transcription, DNA-dependent; biological_process GO:0005622; intracellular; cellular_component GO:0003700; sequence-specific DNA binding transcription factor activity; molecular_function}	{NA}	{NA}	{NA}	{NA}	{NA}	{false}	{NA}
EF332.5.15_GM000377	{Chr1:351867:353762:+}	{WP_002304144.1; Sugar-specific permease, EIIA 1 domain: PTS system, beta-glucoside-specific IIABC component [Enterococcus faecium]}	{Q9KF90; PTS system beta-glucoside-specific EIIBCA component }	{efu:HMPREF0351_10379; K02755 PTS-Bgl-EIIA, bglF, bglP PTS system, beta-glucoside-specific IIA component 2.7.1.- Processing; Membrane transport; Phosphotransferase system (PTS) [PATH:ko02060]}	{YP_007412825; COG2190 Phosphotransferase system IIA component G Carbohydrate transport and metabolism ;}	{gnl|TC-DB|P08722; 4.A.1.2.2 PTS system, beta-glucoside-specific IIABC component (EIIABC-BGL) (Beta-glucoside-permease IIABC component) (Phosphotransferase enzyme II, ABC component) (EC 2.7.1.69) (EII-BGL) - Escherichia coli.}	{GO:0016020; membrane; cellular_component GO:0009401; phosphoenolpyruvate-dependent sugar phosphotransferase system; biological_process GO:0008982; protein-N(PI)-phosphohistidine-sugar phosphotransferase activity; molecular_function}	{NA}	{NA}	{NA}	{NA}	{NA}	{false}	{NA}
EF332.5.15_GM000378	{Chr1:353759:355216:+}	{WP_002294677.1; MULTISPECIES: 6-phospho-beta-glucosidase [Enterococcus|Enterococcus faecium|Enterococcus sp.]}	{P40740; Aryl-phospho-beta-D-glucosidase BglH }	{efm:M7W_547; K01223 E3.2.1.86B, bglA 6-phospho-beta-glucosidase 3.2.1.86 Metabolism; Carbohydrate metabolism; Glycolysis / Gluconeogenesis [PATH:ko00010] Metabolism; Carbohydrate metabolism; Starch and sucrose metabolism [PATH:ko00500]}	{YP_006283615; COG2723 Beta-glucosidase/6-phospho-beta-glucosidase/beta-galactosidase G Carbohydrate transport and metabolism ;}	{NA}	{GO:0004553; hydrolase activity, hydrolyzing O-glycosyl compounds; molecular_function GO:0005975; carbohydrate metabolic process; biological_process}	{NA}	{NA}	{NA}	{NA}	{NA}	{false}	{AFC62457.1_; GH1 尾-glucosidase (EC 3.2.1.21); 尾-galactosidase (EC 3.2.1.23); 尾-mannosidase (EC 3.2.1.25); 尾-glucuronidase (EC 3.2.1.31); 尾-xylosidase (EC 3.2.1.37); 尾-D-fucosidase (EC 3.2.1.38); phlorizin hydrolase (EC 3.2.1.62); exo-尾-1,4-glucanase (EC 3.2.1.74); 6-phospho-尾-galactosidase (EC 3.2.1.85); 6-phospho-尾-glucosidase (EC 3.2.1.86); strictosidine 尾-glucosidase (EC 3.2.1.105); lactase (…
EF332.5.15_GM000379	{Chr1:355776:356234:+}	{WP_002320967.1; transcriptional regulator, MarR family [Enterococcus faecium]}	{NA}	{efu:HMPREF0351_10381; }	{YP_005270965; COG1846 DNA-binding transcriptional regulator, MarR family K Transcription ;}	{NA}	{GO:0045892; negative regulation of transcription, DNA-dependent; biological_process GO:0003700; sequence-specific DNA binding transcription factor activity; molecular_function GO:0003677; DNA binding; molecular_function GO:0006355; regulation of transcription, DNA-dependent; biological_process}	{NA}	{NA}	{NA}	{NA}	{NA}	{false}	{NA}
EF332.5.15_GM000380	{Chr1:356320:357426:+}	{WP_002304146.1; NADH: flavin oxidoreductase/NADH oxidase [Enterococcus faecium]}	{P54524; Probable NADH-dependent flavin oxidoreductase YqiG }	{efu:HMPREF0351_10382; }	{YP_007413038; COG1902 2,4-dienoyl-CoA reductase or related NADH-dependent reductase, Old Yellow Enzyme (OYE) family C Energy production and conversion ;}	{NA}	{GO:0010181; FMN binding; molecular_function GO:0003824; NA GO:0005737; cytoplasm; cellular_component GO:0055114; oxidation-reduction process; biological_process GO:0051536; iron-sulfur cluster binding; molecular_function GO:0000105; histidine biosynthetic process; biological_process GO:0016627; oxidoreductase activity, acting on the CH-CH group of donors; molecular_function GO:0016491; oxidoredu…	{NA}	{NA}	{NA}	{NA}	{NA}	{false}	{NA}
EF332.5.15_GM000381	{Chr1:357456:358133:+}	{WP_002294671.1; N-terminal domain of DJ-1_PfpI family protein [Clostridioides difficile Y384]}	{NA}	{efau:EFAU085_00310; }	{NP_694273; COG0693 Putative intracellular protease/amidase R General function prediction only ;}	{NA}	{NA}	{NA}	{NA}	{NA}	{NA}	{NA}	{false}	{NA}
EF332.5.15_GM000382	{Chr1:358459:359760:+}	{WP_002304148.1; FAD-dependent pyridine nucleotide-disulfide oxidoreductase [Enterococcus faecium]}	{NA}	{efu:HMPREF0351_10384; }	{NA}	{NA}	{GO:0051287; NAD binding; molecular_function GO:0045454; cell redox homeostasis; biological_process GO:0006631; fatty acid metabolic process; biological_process GO:0055114; oxidation-reduction process; biological_process GO:0046168; glycerol-3-phosphate catabolic process; biological_process GO:0003857; 3-hydroxyacyl-CoA dehydrogenase activity; molecular_function GO:0006813; potassium ion transpor…	{NA}	{NA}	{NA}	{NA}	{NA}	{false}	{NA}
EF332.5.15_GM000383	{Chr1:359750:361210:+}	{EAN10027.1; unknown protein [Enterococcus faecium DO]}	{NA}	{efu:HMPREF0351_10385; }	{NA}	{NA}	{GO:0003700; sequence-specific DNA binding transcription factor activity; molecular_function GO:0005622; intracellular; cellular_component GO:0006355; regulation of transcription, DNA-dependent; biological_process}	{NA}	{NA}	{NA}	{NA}	{NA}	{false}	{NA}
EF332.5.15_GM000384	{Chr1:361331:362842:+}	{EFR67043.1; glycerol kinase [Enterococcus faecium]}	{Q9CG64; Glycerol kinase }	{efau:EFAU085_00313; K00864 glpK, GK glycerol kinase 2.7.1.30 Metabolism; Lipid metabolism; Glycerolipid metabolism [PATH:ko00561] Metabolism; Metabolism of terpenoids and polyketides; Metabolic pathways [PATH:ko01100] Systems; Endocrine system; PPAR signaling pathway [PATH:ko03320] Systems; Environmental adaptation; Plant-pathogen interaction [PATH:ko04626]}	{NP_267402; COG0554 Glycerol kinase C Energy production and conversion ;}	{NA}	{GO:0005975; carbohydrate metabolic process; biological_process GO:0016773; phosphotransferase activity, alcohol group as acceptor; molecular_function}	{NA}	{NA}	{NA}	{NA}	{NA}	{false}	{NA}
EF332.5.15_GM000385	{Chr1:362835:364679:+}	{WP_002320966.1; glycerol-3-phosphate dehydrogenase [Enterococcus faecium]}	{Q9CG65; Alpha-glycerophosphate oxidase }	{efu:HMPREF0351_10388; K00105 E1.1.3.21 alpha-glycerophosphate oxidase 1.1.3.21 Metabolism; Lipid metabolism; Glycerophospholipid metabolism [PATH:ko00564] Metabolism; Metabolism of terpenoids and polyketides; Biosynthesis of secondary metabolites [PATH:ko01110]}	{NP_267401; COG0578 Glycerol-3-phosphate dehydrogenase C Energy production and conversion ;}	{NA}	{GO:0071949; FAD binding; molecular_function GO:0016491; oxidoreductase activity; molecular_function GO:0050660; flavin adenine dinucleotide binding; molecular_function GO:0008033; tRNA processing; biological_process GO:0042742; defense response to bacterium; biological_process GO:0005576; NA GO:0055114; oxidation-reduction process; biological_process}	{NA}	{NA}	{NA}	{NA}	{NA}	{false}	{NA}
EF332.5.15_GM000386	{Chr1:364680:365396:+}	{WP_002292560.1; MIP family major intrinsic protein channel protein [Enterococcus faecium|Enterococcus sp.]}	{F9UTW9; Glycerol uptake facilitator protein 3 }	{efau:EFAU085_00315; K02440 GLPF glycerol uptake facilitator protein -- }	{YP_006990852; COG0580 Glycerol uptake facilitator and related aquaporins (Major Intrinsic Protein Family) G Carbohydrate transport and metabolism ;}	{gnl|TC-DB|D7V8E7; 1.A.8.2.6 MIP family glycerol uptake facilitator protein GlpF OS=Lactobacillus plantarum subsp. plantarum ATCC 14917 GN=glpF3 PE=3 SV=1}	{GO:0016020; membrane; cellular_component GO:0005215; NA GO:0006810; transport; biological_process}	{NA}	{NA}	{NA}	{NA}	{NA}	{false}	{NA}
EF332.5.15_GM000387	{Chr1:365702:367177:+}	{WP_002296785.1; DNA mismatch repair protein MutS, C-terminal [Enterococcus faecium]}	{NA}	{efu:HMPREF0351_10390; K07456 mutS2 DNA mismatch repair protein MutS2 -- Processing; Replication and repair; Mismatch repair [PATH:ko03430]}	{NP_816591; COG1193 dsDNA-specific endonuclease/ATPase MutS2 L Replication, recombination and repair ;}	{NA}	{GO:0017119; Golgi transport complex; cellular_component GO:0005524; ATP binding; molecular_function GO:0006298; mismatch repair; biological_process GO:0030983; mismatched DNA binding; molecular_function GO:0006891; intra-Golgi vesicle-mediated transport; biological_process}	{NA}	{NA}	{NA}	{NA}	{NA}	{false}	{NA}
EF332.5.15_GM000388	{Chr1:367134:367631:+}	{EAN10021.1; hypothetical protein [Enterococcus faecium DO, EfaeDRAFT_1707]}	{NA}	{efu:HMPREF0351_10391; K07456 mutS2 DNA mismatch repair protein MutS2 -- Processing; Replication and repair; Mismatch repair [PATH:ko03430]}	{NA}	{NA}	{NA}	{NA}	{NA}	{NA}	{NA}	{NA}	{false}	{NA}
EF332.5.15_GM000389	{Chr1:367757:368311:+}	{WP_002294657.1; CDP-diacylglycerol--glycerol-3-phosphate 3-phosphatidyltransferase (EC 2. 7. 8. 5) [Enterococcus faecium|Enterococcus sp.]}	{NA}	{efu:HMPREF0351_10392; K08744 CRLS cardiolipin synthase (CMP-forming) 2.7.8.41 Metabolism; Lipid metabolism; Glycerophospholipid metabolism [PATH:ko00564] Metabolism; Metabolism of terpenoids and polyketides; Metabolic pathways [PATH:ko01100]}	{YP_003960301; COG0558 Phosphatidylglycerophosphate synthase I Lipid transport and metabolism ;}	{NA}	{GO:0008654; phospholipid biosynthetic process; biological_process GO:0016780; phosphotransferase activity, for other substituted phosphate groups; molecular_function GO:0016020; membrane; cellular_component}	{NA}	{NA}	{NA}	{NA}	{NA}	{false}	{NA}
EF332.5.15_GM000390	{Chr1:369041:369364:-}	{WP_002294655.1; conserved hypothetical protein [Enterococcus faecium]}	{NA}	{efu:HMPREF0351_10393; K09004 K09004 uncharacterized protein -- }	{YP_001340767; COG1416 Intracellular sulfur oxidation protein, DsrE/DsrF family P Inorganic ion transport and metabolism ;}	{NA}	{NA}	{NA}	{NA}	{NA}	{NA}	{NA}	{false}	{NA}
EF332.5.15_GM000391	{Chr1:369369:369629:-}	{WP_002294653.1; metal-sensitive transcriptional repressor family protein [Clostridioides difficile Y384]}	{O32222; Copper-sensing transcriptional repressor CsoR }	{efc:EFAU004_00384; }	{NP_816608; COG1937 DNA-binding transcriptional regulator, FrmR family K Transcription ;}	{NA}	{GO:0006355; regulation of transcription, DNA-dependent; biological_process GO:0003677; DNA binding; molecular_function GO:0046872; metal ion binding; molecular_function}	{PHI:4070; O07434 RicR 1773 Mycobacterium tuberculosis Tuberculosis Mus musculus (related: house mouse) Copper-Responsive RicR Regulon Gene mutation; gene complementation reduced virulence}	{NA}	{NA}	{NA}	{NA}	{false}	{NA}
EF332.5.15_GM000392	{Chr1:369799:370113:+}	{WP_002294651.1; putative adenylyltransferase/sulfurtransferase MoeZ [Enterococcus faecium]}	{P54510; Uncharacterized protein YqhL }	{efu:HMPREF0351_10395; }	{NP_816607; COG0607 Rhodanese-related sulfurtransferase P Inorganic ion transport and metabolism ;}	{NA}	{GO:0048037; cofactor binding; molecular_function}	{NA}	{NA}	{NA}	{NA}	{NA}	{false}	{NA}
EF332.5.15_GM000393	{Chr1:370115:371770:+}	{WP_002294648.1; FAD-dependent pyridine nucleotide-disulphide oxidoreductase: Rhodanese-like: Pyridine nucleotide-disulphide oxidoreductase dimerisation region [Enterococcus faecium DO]}	{NA}	{efau:EFAU085_00321; }	{NP_816606; COG0607 Rhodanese-related sulfurtransferase P Inorganic ion transport and metabolism ;}	{NA}	{GO:0055114; oxidation-reduction process; biological_process GO:0019354; siroheme biosynthetic process; biological_process GO:0016616; oxidoreductase activity, acting on the CH-OH group of donors, NAD or NADP as acceptor; molecular_function GO:0003857; 3-hydroxyacyl-CoA dehydrogenase activity; molecular_function GO:0016491; oxidoreductase activity; molecular_function GO:0006813; potassium ion tra…	{NA}	{NA}	{NA}	{NA}	{NA}	{false}	{NA}
EF332.5.15_GM000394	{Chr1:371853:373988:+}	{EEV44611.1; conserved hypothetical protein [Enterococcus faecium]}	{NA}	{efm:M7W_562; K03657 uvrD, pcrA DNA helicase II / ATP-dependent DNA helicase PcrA 3.6.4.12 Processing; Replication and repair; Nucleotide excision repair [PATH:ko03420] Processing; Replication and repair; Mismatch repair [PATH:ko03430]}	{NP_814671; COG3973 DNA helicase IV L Replication, recombination and repair ;}	{NA}	{GO:0000166; nucleotide binding; molecular_function GO:0003677; DNA binding; molecular_function GO:0003676; nucleic acid binding; molecular_function GO:0005524; ATP binding; molecular_function GO:0016787; hydrolase activity; molecular_function}	{NA}	{NA}	{NA}	{NA}	{NA}	{false}	{NA}
EF332.5.15_GM000395	{Chr1:374163:374672:+}	{WP_002294644.1; MULTISPECIES: hypothetical protein [Enterococcus|Enterococcus faecium|Enterococcus faecium,|Enterococcus sp.]}	{NA}	{efm:M7W_563; }	{NA}	{NA}	{GO:0016021; integral to membrane; cellular_component GO:0006810; transport; biological_process GO:0005887; integral to plasma membrane; cellular_component GO:0005216; ion channel activity; molecular_function}	{NA}	{NA}	{NA}	{NA}	{NA}	{false}	{NA}
EF332.5.15_GM000396	{Chr1:374669:375973:+}	{WP_002289301.1; putative poly-beta-1, 6 N-acetyl-D-glucosamine synthase [Enterococcus faecium]}	{NA}	{efu:HMPREF0351_10399; }	{NP_267032; COG1215 Glycosyltransferase, catalytic subunit of cellulose synthase and poly-beta-1,6-N-acetylglucosamine synthase N Cell motility ;}	{NA}	{GO:0016757; transferase activity, transferring glycosyl groups; molecular_function GO:0006810; transport; biological_process}	{NA}	{NA}	{NA}	{NA}	{NA}	{false}	{AFK58023.1_; GT2 cellulose synthase (EC 2.4.1.12); chitin synthase (EC 2.4.1.16); dolichyl-phosphate 尾-D-mannosyltransferase (EC 2.4.1.83); dolichyl-phosphate 尾-glucosyltransferase (EC 2.4.1.117); N-acetylglucosaminyltransferase (EC 2.4.1.-); N-acetylgalactosaminyltransferase (EC 2.4.1.-); hyaluronan synthase (EC 2.4.1.212); chitin oligosaccharide synthase (EC 2.4.1.-); 尾-1,3-glucan synthase (EC…
EF332.5.15_GM000397	{Chr1:376069:376938:+}	{WP_002294641.1; LPXTG-motif protein cell wall anchor domain protein [Enterococcus faecium|Enterococcus sp.]}	{NA}	{efu:HMPREF0351_10400; }	{NA}	{NA}	{GO:0019069; viral capsid assembly; biological_process GO:0019028; viral capsid; cellular_component GO:0042729; DASH complex; cellular_component GO:0048193; Golgi vesicle transport; biological_process GO:0016021; integral to membrane; cellular_component GO:0006606; protein import into nucleus; biological_process GO:0005515; protein binding; molecular_function GO:0010508; positive regulation of au…	{NA}	{NA}	{NA}	{NA}	{NA}	{false}	{NA}
EF332.5.15_GM000398	{Chr1:377050:377370:-}	{WP_002289297.1; protein of hypothetical function DUF74 [Enterococcus faecium DO]}	{C1KYE1; UPF0145 protein Lm4b_00206 }	{efc:EFAU004_00391; }	{YP_004322142; COG0393 Uncharacterized conserved protein YbjQ, UPF0145 family S Function unknown ;}	{NA}	{NA}	{NA}	{NA}	{NA}	{NA}	{NA}	{false}	{NA}
EF332.5.15_GM000399	{Chr1:377473:377919:+}	{WP_002289295.1; Phosphoenolpyruvate-dihydroxyacetone phosphotransferase (EC 2. 7. 1. 121)2C subunit DhaM; DHA-specific IIA component [Enterococcus faecium]}	{NA}	{efu:HMPREF0351_10402; K05881 dhaM phosphoenolpyruvate---glycerone phosphotransferase subunit DhaM 2.7.1.121 Metabolism; Lipid metabolism; Glycerolipid metabolism [PATH:ko00561] Metabolism; Metabolism of terpenoids and polyketides; Metabolic pathways [PATH:ko01100]}	{NP_815080; COG3412 PTS-EIIA-like component DhaM of the dihydroxyacetone kinase DhaKLM complex T Signal transduction mechanisms ;}	{NA}	{GO:0006221; pyrimidine nucleotide biosynthetic process; biological_process GO:0003883; CTP synthase activity; molecular_function GO:0016021; integral to membrane; cellular_component GO:0009401; phosphoenolpyruvate-dependent sugar phosphotransferase system; biological_process}	{NA}	{NA}	{NA}	{NA}	{NA}	{false}	{NA}
EF332.5.15_GM000400	{Chr1:377894:378904:+}	{WP_002289294.1; Phosphoenolpyruvate-dihydroxyacetone phosphotransferase (EC 2. 7. 1. 121)2C dihydroxyacetone binding subunit DhaK [Enterococcus faecium]}	{Q9CIV8; PTS-dependent dihydroxyacetone kinase, dihydroxyacetone-binding subunit DhaK }	{efc:EFAU004_00393; K05878 dhaK phosphoenolpyruvate---glycerone phosphotransferase subunit DhaK 2.7.1.121 Metabolism; Lipid metabolism; Glycerolipid metabolism [PATH:ko00561] Metabolism; Metabolism of terpenoids and polyketides; Metabolic pathways [PATH:ko01100]}	{NP_815081; COG2376 Dihydroxyacetone kinase G Carbohydrate transport and metabolism ;}	{NA}	{GO:0004371; glycerone kinase activity; molecular_function GO:0006071; glycerol metabolic process; biological_process}	{NA}	{NA}	{NA}	{NA}	{NA}	{false}	{NA}
EF332.5.15_GM000401	{Chr1:378932:379537:+}	{WP_002289293.1; Phosphoenolpyruvate-dihydroxyacetone phosphotransferase 2C ADP-binding subunit DhaL [Enterococcus faecium]}	{Q927E5; PEP-dependent dihydroxyacetone kinase 1, ADP-binding subunit DhaL }	{efau:EFAU085_00330; K05879 dhaL phosphoenolpyruvate---glycerone phosphotransferase subunit DhaL 2.7.1.121 Metabolism; Lipid metabolism; Glycerolipid metabolism [PATH:ko00561] Metabolism; Metabolism of terpenoids and polyketides; Metabolic pathways [PATH:ko01100]}	{YP_004885764; COG1461 Predicted kinase related to dihydroxyacetone kinase R General function prediction only ;}	{NA}	{GO:0007165; signal transduction; biological_process GO:0006355; regulation of transcription, DNA-dependent; biological_process GO:0004371; glycerone kinase activity; molecular_function GO:0006071; glycerol metabolic process; biological_process}	{NA}	{NA}	{NA}	{NA}	{NA}	{false}	{NA}
EF332.5.15_GM000402	{Chr1:379684:380349:+}	{WP_002289292.1; glucose-6-phosphate 1-dehydrogenase family protein [Clostridioides difficile|Enterococcus faecium|Enterococcus sp.]}	{NA}	{efc:EFAU004_00395; }	{NA}	{NA}	{NA}	{NA}	{NA}	{NA}	{NA}	{NA}	{false}	{NA}
EF332.5.15_GM000403	{Chr1:380632:381291:+}	{WP_002289290.1; CRP/FNR family transcriptional regulator, anaerobic regulatory protein [Enterococcus faecium|Enterococcus sp.]}	{NA}	{efc:EFAU004_00396; K21562 flp CRP/FNR family transcriptional regulator, anaerobic regulatory protein -- }	{YP_008073467; COG0664 cAMP-binding domain of CRP or a regulatory subunit of cAMP-dependent protein kinases T Signal transduction mechanisms ;}	{NA}	{GO:0006276; plasmid maintenance; biological_process GO:0006355; regulation of transcription, DNA-dependent; biological_process GO:0003677; DNA binding; molecular_function GO:0006260; DNA replication; biological_process GO:0003700; sequence-specific DNA binding transcription factor activity; molecular_function GO:0043565; sequence-specific DNA binding; molecular_function}	{NA}	{NA}	{NA}	{NA}	{NA}	{false}	{NA}
EF332.5.15_GM000404	{Chr1:381368:382978:-}	{WP_002289289.1; ABC superfamily ATP binding cassette transporter, membrane protein [Enterococcus faecium DO]}	{NA}	{efu:HMPREF0351_10407; K01992 ABC-2.P ABC-2 type transport system permease protein -- }	{NP_691642; COG3559 Putative exporter of polyketide antibiotics U Intracellular trafficking, secretion, and vesicular transport ;}	{NA}	{GO:0006810; transport; biological_process}	{NA}	{NA}	{NA}	{NA}	{NA}	{false}	{NA}
EF332.5.15_GM000405	{Chr1:382991:383872:-}	{WP_002289288.1; ABC superfamily ATP binding cassette transporter, ABC protein [Enterococcus faecium DO]}	{NA}	{efc:EFAU004_00398; K01990 ABC-2.A ABC-2 type transport system ATP-binding protein -- }	{NP_691641; COG1131 ABC-type multidrug transport system, ATPase component V Defense mechanisms ;}	{gnl|TC-DB|F6EHL9; 3.A.1.126.3 Putative ABC transporter ATP-binding subunit OS=Hoyosella subflava (strain DSM 45089 / JCM 17490 / NBRC 109087 / DQS3-9A1) OX=443218 GN=AS9A_3947 PE=4 SV=1}	{GO:0003924; GTPase activity; molecular_function GO:0005524; ATP binding; molecular_function GO:0006614; SRP-dependent cotranslational protein targeting to membrane; biological_process GO:0016887; ATPase activity; molecular_function GO:0005525; GTP binding; molecular_function}	{NA}	{NA}	{NA}	{NA}	{NA}	{false}	{NA}
EF332.5.15_GM000406	{Chr1:384126:384725:+}	{WP_002294634.1; MULTISPECIES: TetR family transcriptional regulator [Enterococcus|Enterococcus faecium|Enterococcus sp.]}	{NA}	{efc:EFAU004_00399; }	{NP_691640; COG1309 DNA-binding transcriptional regulator, AcrR family K Transcription ;}	{NA}	{GO:0003677; DNA binding; molecular_function}	{NA}	{NA}	{NA}	{NA}	{NA}	{false}	{NA}
EF332.5.15_GM000407	{Chr1:384794:386095:-}	{WP_002296829.1; polysaccharide deacetylase family protein [Clostridioides difficile|Enterococcus faecium]}	{NA}	{efu:HMPREF0351_10410; }	{YP_003620444; COG0726 Peptidoglycan/xylan/chitin deacetylase, PgdA/CDA1 family GM Carbohydrate transport and metabolism ; Cell wall/membrane/envelope biogenesis ;}	{NA}	{GO:0016810; hydrolase activity, acting on carbon-nitrogen (but not peptide) bonds; molecular_function GO:0016020; membrane; cellular_component GO:0015081; sodium ion transmembrane transporter activity; molecular_function GO:0071436; sodium ion export; biological_process GO:0005975; carbohydrate metabolic process; biological_process GO:0008948; oxaloacetate decarboxylase activity; molecular_funct…	{NA}	{NA}	{NA}	{NA}	{NA}	{false}	{NA}
EF332.5.15_GM000408	{Chr1:386675:387931:+}	{WP_002286405.1; Tyrosyl-tRNA synthetase (EC 6. 1. 1. 1) [Enterococcus faecium]}	{P0DM33; Tyrosine--tRNA ligase 1 }	{efc:EFAU004_00401; K01866 YARS, tyrS tyrosyl-tRNA synthetase 6.1.1.1 Processing; Translation; Aminoacyl-tRNA biosynthesis [PATH:ko00970]}	{YP_004455752; COG0162 Tyrosyl-tRNA synthetase J Translation, ribosomal structure and biogenesis ;}	{NA}	{GO:0006418; tRNA aminoacylation for protein translation; biological_process GO:0000166; nucleotide binding; molecular_function GO:0003723; RNA binding; molecular_function GO:0004812; aminoacyl-tRNA ligase activity; molecular_function GO:0005524; ATP binding; molecular_function}	{NA}	{NA}	{NA}	{NA}	{NA}	{false}	{NA}
EF332.5.15_GM000409	{Chr1:388222:390099:+}	{EJX39756.1; tyrosine decarboxylase, partial [Enterococcus faecium]}	{NA}	{efau:EFAU085_00341; K22330 tyrDC tyrosine decarboxylase 4.1.1.25 Metabolism; Amino acid metabolism; Tyrosine metabolism [PATH:ko00350]}	{NP_814388; COG0076 Glutamate or tyrosine decarboxylase or a related PLP-dependent protein E Amino acid transport and metabolism ;}	{NA}	{GO:0030170; pyridoxal phosphate binding; molecular_function GO:0016831; carboxy-lyase activity; molecular_function GO:0019752; carboxylic acid metabolic process; biological_process}	{NA}	{NA}	{NA}	{NA}	{NA}	{false}	{NA}
EF332.5.15_GM000410	{Chr1:390366:391763:+}	{EEI60794.1; amino acid permease [Enterococcus faecium]}	{NA}	{eft:M395_01910; K20265 gadC glutamate:GABA antiporter -- Processes; Cellular community - prokaryotes; Quorum sensing [PATH:ko02024]}	{YP_004455753; COG0531 Amino acid transporter E Amino acid transport and metabolism ;}	{NA}	{GO:0003333; amino acid transmembrane transport; biological_process GO:0016020; membrane; cellular_component GO:0015171; amino acid transmembrane transporter activity; molecular_function GO:0006810; transport; biological_process GO:0055085; transmembrane transport; biological_process}	{NA}	{NA}	{NA}	{NA}	{NA}	{false}	{NA}
EF332.5.15_GM000411	{Chr1:391872:393239:+}	{WP_002286385.1; NhaC family sodium: proton (Na+: H+) antiporter [Enterococcus faecium|Enterococcus sp.]}	{NA}	{efu:HMPREF0351_10414; K03315 nhaC Na+:H+ antiporter, NhaC family -- }	{YP_004455754; COG1757 Na+/H+ antiporter NhaC C Energy production and conversion ;}	{gnl|TC-DB|Q838N7; 2.A.35.1.3 Na+/H+ antiporter - Enterococcus faecalis (Streptococcus faecalis).}	{GO:0016021; integral to membrane; cellular_component}	{NA}	{NA}	{NA}	{NA}	{NA}	{false}	{NA}
EF332.5.15_GM000412	{Chr1:393520:394539:-}	{WP_002286379.1; regulatory protein, LacI: Periplasmic binding protein/LacI transcriptional regulator [Enterococcus faecium]}	{NA}	{efc:EFAU004_00405; K02529 lacI, galR LacI family transcriptional regulator -- }	{NP_814691; COG1609 DNA-binding transcriptional regulator, LacI/PurR family K Transcription ;}	{NA}	{GO:0003677; DNA binding; molecular_function GO:0006355; regulation of transcription, DNA-dependent; biological_process GO:0043565; sequence-specific DNA binding; molecular_function}	{NA}	{VFG045670; CVF615 BopD EFAU004_00405 LacI family transcriptional regulator - - Homologous to a sugar-binding transcriptional regulator involved in biofilm production; The actual role is unknown, but the association of enhanced biofilm formation in the presence of glucose and the possible involvement of a sugar-binding transcriptional regulator suggest a linkage to increased biofilm production in…	{NA}	{NA}	{NA}	{false}	{NA}
EF332.5.15_GM000413	{Chr1:394561:395568:-}	{EAN10843.1; aldose 1-epimerase [Enterococcus faecium]}	{NA}	{efc:EFAU004_00406; K01785 galM, GALM aldose 1-epimerase 5.1.3.3 Metabolism; Carbohydrate metabolism; Glycolysis / Gluconeogenesis [PATH:ko00010] Metabolism; Carbohydrate metabolism; Galactose metabolism [PATH:ko00052] Metabolism; Metabolism of terpenoids and polyketides; Metabolic pathways [PATH:ko01100] Metabolism; Metabolism of terpenoids and polyketides; Biosynthesis of secondary metabolites …	{NP_814692; COG2017 Galactose mutarotase or related enzyme G Carbohydrate transport and metabolism ;}	{NA}	{GO:0016853; isomerase activity; molecular_function GO:0005975; carbohydrate metabolic process; biological_process}	{NA}	{NA}	{NA}	{NA}	{NA}	{false}	{NA}
EF332.5.15_GM000414	{Chr1:395561:396226:-}	{WP_002286375.1; HAD-superfamily hydrolase, subfamily IA, variant 3: Beta-phosphoglucomutase: Beta-phosphoglucomutase hydrolase [Enterococcus faecium|Enterococcus sp.]}	{P71447; Beta-phosphoglucomutase }	{efm:M7W_582; K01838 pgmB beta-phosphoglucomutase 5.4.2.6 Metabolism; Carbohydrate metabolism; Starch and sucrose metabolism [PATH:ko00500]}	{NP_814693; COG0637 Beta-phosphoglucomutase or related phosphatase, HAD superfamily GR Carbohydrate transport and metabolism ; General function prediction only ;}	{NA}	{NA}	{NA}	{NA}	{NA}	{NA}	{NA}	{false}	{NA}
EF332.5.15_GM000415	{Chr1:396219:398513:-}	{WP_002286373.1; Glycoside hydrolase, family 65, C-terminal: Glycoside hydrolase, family 65, central catalytic: Glycoside hydrolase, family 65, N-terminal [Enterococcus faecium]}	{E6ENP7; Maltose phosphorylase }	{efu:HMPREF0351_10418; K00691 mapA maltose phosphorylase 2.4.1.8 Metabolism; Carbohydrate metabolism; Starch and sucrose metabolism [PATH:ko00500] Metabolism; Metabolism of terpenoids and polyketides; Metabolic pathways [PATH:ko01100]}	{NP_814694; COG1554 Trehalose and maltose hydrolase (possible phosphorylase) G Carbohydrate transport and metabolism ;}	{NA}	{GO:0003824; NA GO:0005975; carbohydrate metabolic process; biological_process}	{NA}	{NA}	{NA}	{NA}	{NA}	{false}	{AFC62494.1_; GH65 伪,伪-trehalase (EC 3.2.1.28); maltose phosphorylase (EC 2.4.1.8); trehalose phosphorylase (EC 2.4.1.64); kojibiose phosphorylase (EC 2.4.1.230); trehalose-6-phosphate phosphorylase (EC 2.4.1.216); nigerose phosphorylase (EC 2.4.1.279); 3-O-伪-glucopyranosyl-L-rhamnose phosphorylase (EC 2.4.1.282); 2-O-伪-glucopyranosylglycerol: phosphate 尾-glucosyltransferase (EC 2.4.1.-); 伪-gluco…
EF332.5.15_GM000416	{Chr1:398773:400938:+}	{WP_002286368.1; PTS system2C maltose and glucose-specific IIC component / PTS system2C maltose and glucose-specific IIB component / PTS system2C maltose and glucose-specific IIA component [Enterococcus faecium]}	{P35595; PTS system glucose-specific EIICBA component }	{efu:HMPREF0351_10419; K02777 PTS-Glc-EIIA, crr PTS system, sugar-specific IIA component 2.7.1.- Metabolism; Carbohydrate metabolism; Glycolysis / Gluconeogenesis [PATH:ko00010] Metabolism; Carbohydrate metabolism; Starch and sucrose metabolism [PATH:ko00500] Metabolism; Carbohydrate metabolism; Amino sugar and nucleotide sugar metabolism [PATH:ko00520] Processes; Cellular community - prokaryotes…	{NP_814695; COG2190 Phosphotransferase system IIA component G Carbohydrate transport and metabolism ;}	{gnl|TC-DB|Q8DS05; 4.A.1.1.11 Putative PTS system, glucose-specific IIABC component - Streptococcus mutans.}	{GO:0016020; membrane; cellular_component GO:0009401; phosphoenolpyruvate-dependent sugar phosphotransferase system; biological_process GO:0008982; protein-N(PI)-phosphohistidine-sugar phosphotransferase activity; molecular_function}	{NA}	{NA}	{NA}	{NA}	{NA}	{false}	{NA}
EF332.5.15_GM000417	{Chr1:401242:402075:+}	{WP_002286367.1; endonuclease/exonuclease/phosphatase family protein [Enterococcus faecium]}	{E6ENP9; Maltose 6'-phosphate phosphatase }	{efc:EFAU004_00410; K06896 mapP maltose 6'-phosphate phosphatase 3.1.3.90 Metabolism; Carbohydrate metabolism; Starch and sucrose metabolism [PATH:ko00500]}	{NP_814697; COG3568 Metal-dependent hydrolase, endonuclease/exonuclease/phosphatase family R General function prediction only ;}	{NA}	{GO:0006281; DNA repair; biological_process GO:0005634; nucleus; cellular_component GO:0033557; Slx1-Slx4 complex; cellular_component GO:0017108; 5'-flap endonuclease activity; molecular_function GO:0006260; DNA replication; biological_process}	{NA}	{NA}	{NA}	{NA}	{NA}	{false}	{NA}
EF332.5.15_GM000418	{Chr1:402177:403877:-}	{WP_002322202.1; hypothetical protein [Enterococcus faecium]}	{NA}	{efu:HMPREF0351_10421; }	{NA}	{NA}	{NA}	{NA}	{NA}	{NA}	{NA}	{NA}	{false}	{NA}
EF332.5.15_GM000419	{Chr1:404384:405544:+}	{WP_002286364.1; Peptidase C60, sortase A and B [Enterococcus faecium|Enterococcus sp.]}	{NA}	{efu:HMPREF0351_10422; K07284 srtA sortase A 3.4.22.70 }	{NP_814824; COG3764 Sortase (surface protein transpeptidase) M Cell wall/membrane/envelope biogenesis ;}	{NA}	{GO:0046914; transition metal ion binding; molecular_function}	{NA}	{VFG042998; AI134 Bee (biofilm enhancer in enterococci) srt2 Srt2 }	{NA}	{NA}	{NA}	{false}	{NA}
EF332.5.15_GM000420	{Chr1:405560:406003:+}	{WP_002325292.1; GNAT family acetyltransferase [Enterococcus faecium]}	{NA}	{efu:HMPREF0351_10423; K03826 yiaC putative acetyltransferase 2.3.1.- }	{NP_816050; COG0456 Ribosomal protein S18 acetylase RimI and related acetyltransferases J Translation, ribosomal structure and biogenesis ;}	{NA}	{GO:0016747; transferase activity, transferring acyl groups other than amino-acyl groups; molecular_function GO:0008080; N-acetyltransferase activity; molecular_function}	{NA}	{NA}	{NA}	{NA}	{NA}	{false}	{NA}
EF332.5.15_GM000421	{Chr1:406486:407016:-}	{WP_002286355.1; Phenolic acid decarboxylase (EC 4. 1. 1. -) [Enterococcus faecium]}	{O07006; Phenolic acid decarboxylase PadC }	{efu:HMPREF0351_10424; K13727 pdc phenolic acid decarboxylase 4.1.1.- }	{YP_004725590; COG3479 Phenolic acid decarboxylase Q Secondary metabolites biosynthesis, transport and catabolism ;}	{NA}	{GO:0016831; carboxy-lyase activity; molecular_function}	{NA}	{NA}	{NA}	{NA}	{NA}	{false}	{NA}
EF332.5.15_GM000422	{Chr1:407121:407672:+}	{WP_002286354.1; Negative regulator of phenolic acid metabolism PadR' [Enterococcus faecium]}	{NA}	{efau:EFAU085_00354; }	{YP_007412888; COG1695 DNA-binding transcriptional regulator, PadR family K Transcription ;}	{NA}	{NA}	{NA}	{NA}	{NA}	{NA}	{NA}	{false}	{NA}
EF332.5.15_GM000423	{Chr1:407825:408298:-}	{WP_002286344.1; transcriptional regulator2C MerR family' [Enterococcus faecium|Enterococcus sp.]}	{NA}	{efc:EFAU004_00416; }	{YP_004887956; COG0789 DNA-binding transcriptional regulator, MerR family K Transcription ;}	{NA}	{GO:0006412; translation; biological_process GO:0006313; transposition, DNA-mediated; biological_process GO:0004803; transposase activity; molecular_function GO:0006355; regulation of transcription, DNA-dependent; biological_process GO:0003735; structural constituent of ribosome; molecular_function GO:0005840; ribosome; cellular_component GO:0005622; intracellular; cellular_component GO:0003677; …	{NA}	{NA}	{NA}	{NA}	{NA}	{false}	{NA}
EF332.5.15_GM000424	{Chr1:408436:409908:+}	{WP_002286343.1; LmrB family MFS family major facilitator transporter, multidrug: cation symporter [Enterococcus faecium DO]}	{P94422; Uncharacterized MFS-type transporter YcnB }	{efc:EFAU004_00417; }	{NP_814206; COG2814 Predicted arabinose efflux permease, MFS family G Carbohydrate transport and metabolism ;}	{gnl|TC-DB|I7QYF9; 2.A.1.3.75 Major facilitator superfamily protein OS=Streptococcus canis FSL Z3-227 GN=SCAZ3_10115 PE=3 SV=1}	{GO:0055085; transmembrane transport; biological_process GO:0016021; integral to membrane; cellular_component}	{NA}	{NA}	{NA}	{ARO:3002813; lmrB 342.428 efflux pump conferring antibiotic resistance }	{NA}	{false}	{NA}
EF332.5.15_GM000425	{Chr1:409905:410615:+}	{WP_002286342.1; MULTISPECIES: DUF4811 domain-containing protein [Enterococcus|Enterococcus faecium]}	{NA}	{efau:EFAU085_00357; }	{NA}	{NA}	{GO:0016021; integral to membrane; cellular_component GO:0015204; urea transmembrane transporter activity; molecular_function GO:0055085; transmembrane transport; biological_process GO:0071918; urea transmembrane transport; biological_process}	{NA}	{NA}	{NA}	{NA}	{NA}	{false}	{NA}
EF332.5.15_GM000426	{Chr1:410967:411251:+}	{WP_002286335.1; MULTISPECIES: hypothetical protein [Clostridioides difficile|Enterococcus|Enterococcus faecium|Enterococcus faecium,|Enterococcus sp.]}	{NA}	{efc:EFAU004_00419; }	{YP_003379308; COG4430 Uncharacterized conserved protein YdeI, YjbR/CyaY-like superfamily, DUF1801 family S Function unknown ;}	{NA}	{NA}	{NA}	{NA}	{NA}	{NA}	{NA}	{false}	{NA}
EF332.5.15_GM000427	{Chr1:411532:411951:-}	{WP_002321462.1; hypothetical protein [Enterococcus faecium]}	{F9UT68; Protein LpdD }	{efc:EFAU004_00420; }	{NA}	{NA}	{NA}	{NA}	{NA}	{NA}	{NA}	{NA}	{false}	{NA}
EF332.5.15_GM000428	{Chr1:411953:412537:-}	{WP_002286331.1; polyprenyl P-hydroxybenzoate and phenylacrylic acid decarboxylase [Enterococcus faecium]}	{F9UT67; Flavin prenyltransferase LpdB }	{efu:HMPREF0351_10432; K03186 ubiX, bsdB, PAD1 flavin prenyltransferase 2.5.1.129 Metabolism; Metabolism of cofactors and vitamins; Ubiquinone and other terpenoid-quinone biosynthesis [PATH:ko00130] Metabolism; Xenobiotics biodegradation and metabolism; Aminobenzoate degradation [PATH:ko00627] Metabolism; Biosynthesis of other secondary metabolites; Phenylpropanoid biosynthesis [PATH:ko00940] Met…	{YP_810733; COG0163 3-polyprenyl-4-hydroxybenzoate decarboxylase H Coenzyme transport and metabolism ;}	{NA}	{GO:0003824; NA}	{NA}	{NA}	{NA}	{NA}	{NA}	{false}	{NA}
EF332.5.15_GM000429	{Chr1:412584:414059:-}	{WP_002286329.1; MULTISPECIES: 3, 4-dihydroxybenzoate decarboxylase [Enterococcus|Enterococcus faecium|Enterococcus sp.]}	{F9US27; Gallate decarboxylase }	{efu:HMPREF0351_10433; K03182 ubiD 4-hydroxy-3-polyprenylbenzoate decarboxylase 4.1.1.98 Metabolism; Metabolism of cofactors and vitamins; Ubiquinone and other terpenoid-quinone biosynthesis [PATH:ko00130] Metabolism; Metabolism of terpenoids and polyketides; Metabolic pathways [PATH:ko01100] Metabolism; Metabolism of terpenoids and polyketides; Biosynthesis of secondary metabolites [PATH:ko01110…	{YP_007415485; COG0043 3-polyprenyl-4-hydroxybenzoate decarboxylase H Coenzyme transport and metabolism ;}	{NA}	{GO:0017111; nucleoside-triphosphatase activity; molecular_function GO:0004483; mRNA (nucleoside-2'-O-)-methyltransferase activity; molecular_function GO:0004252; serine-type endopeptidase activity; molecular_function GO:0003968; RNA-directed RNA polymerase activity; molecular_function GO:0070008; serine-type exopeptidase activity; molecular_function GO:0004482; mRNA (guanine-N7-)-methyltransfera…	{NA}	{NA}	{NA}	{NA}	{NA}	{false}	{NA}
EF332.5.15_GM000430	{Chr1:414150:414551:+}	{WP_002322199.1; hypothetical protein [Enterococcus faecium]}	{NA}	{efu:HMPREF0351_10434; }	{NA}	{NA}	{NA}	{NA}	{NA}	{NA}	{NA}	{NA}	{false}	{NA}
EF332.5.15_GM000431	{Chr1:414666:417002:-}	{WP_002286325.1; Cell division transporter2C ATP-binding protein FtsE (TC 3. A.5. 1. 1) [Enterococcus faecium]}	{NA}	{efu:HMPREF0351_10435; K02003 ABC.CD.A putative ABC transport system ATP-binding protein -- }	{NP_815062; COG1136 ABC-type lipoprotein export system, ATPase component M Cell wall/membrane/envelope biogenesis ;}	{NA}	{GO:0016787; hydrolase activity; molecular_function GO:0016021; integral to membrane; cellular_component GO:0005525; GTP binding; molecular_function GO:0006810; transport; biological_process GO:0016887; ATPase activity; molecular_function GO:0003677; DNA binding; molecular_function GO:0005524; ATP binding; molecular_function GO:0004252; serine-type endopeptidase activity; molecular_function GO:00…	{NA}	{NA}	{NA}	{NA}	{NA}	{false}	{NA}
EF332.5.15_GM000432	{Chr1:417144:417812:+}	{WP_002322198.1; response regulator receiver domain protein [Enterococcus faecium]}	{Q6GE73; Heme response regulator HssR }	{efu:HMPREF0351_10436; }	{YP_004105986; COG0745 DNA-binding response regulator, OmpR family, contains REC and winged-helix (wHTH) domain TK Signal transduction mechanisms ; Transcription ;}	{NA}	{GO:0003677; DNA binding; molecular_function GO:0006355; regulation of transcription, DNA-dependent; biological_process GO:0000160; two-component signal transduction system (phosphorelay); biological_process GO:0016831; carboxy-lyase activity; molecular_function}	{NA}	{NA}	{NA}	{NA}	{NA}	{false}	{NA}
EF332.5.15_GM000433	{Chr1:417815:418858:+}	{WP_002296820.1; ATPase/histidine kinase/DNA gyrase B/HSP90 domain protein [Enterococcus faecium]}	{NA}	{efc:EFAU004_00426; }	{YP_001253438; COG2770 HAMP domain T Signal transduction mechanisms ;}	{NA}	{GO:0005886; plasma membrane; cellular_component GO:0000155; two-component sensor activity; molecular_function GO:0016021; integral to membrane; cellular_component GO:0044038; cell wall macromolecule biosynthetic process; biological_process GO:0004871; signal transducer activity; molecular_function GO:0016020; membrane; cellular_component GO:0016757; transferase activity, transferring glycosyl gr…	{NA}	{NA}	{NA}	{NA}	{NA}	{false}	{NA}
EF332.5.15_GM000434	{Chr1:419095:419979:-}	{WP_002322197.1; LysR family transcriptional regulator [Enterococcus faecium]}	{NA}	{efu:HMPREF0351_10438; }	{NP_348109; COG0583 DNA-binding transcriptional regulator, LysR family K Transcription ;}	{NA}	{GO:0006355; regulation of transcription, DNA-dependent; biological_process GO:0003700; sequence-specific DNA binding transcription factor activity; molecular_function}	{NA}	{NA}	{NA}	{NA}	{NA}	{false}	{NA}
EF332.5.15_GM000435	{Chr1:420135:420863:+}	{WP_002286317.1; Protein of unknown function DUF554 [Enterococcus faecium DO]}	{Q46831; Uncharacterized protein YqgA }	{efu:HMPREF0351_10439; K07150 K07150 uncharacterized protein -- }	{NP_348110; COG1811 Uncharacterized membrane protein YqgA, affects biofilm formation S Function unknown ;}	{gnl|TC-DB|Q46831; 9.B.120.1.1 Uncharacterized protein yqgA OS=Escherichia coli (strain K12) GN=yqgA PE=4 SV=1}	{NA}	{NA}	{NA}	{NA}	{NA}	{NA}	{false}	{NA}
EF332.5.15_GM000436	{Chr1:421019:421336:+}	{WP_002286315.1; PadR family transcriptional regulator, regulatory protein PadR [Enterococcus faecium|Enterococcus sp.]}	{C0H3S6; Putative DNA-binding protein YwzG }	{efau:EFAU085_00368; K10947 padR PadR family transcriptional regulator, regulatory protein PadR -- }	{YP_004725852; COG1695 DNA-binding transcriptional regulator, PadR family K Transcription ;}	{NA}	{GO:0003677; DNA binding; molecular_function GO:0006355; regulation of transcription, DNA-dependent; biological_process GO:0045892; negative regulation of transcription, DNA-dependent; biological_process GO:0003700; sequence-specific DNA binding transcription factor activity; molecular_function}	{NA}	{NA}	{NA}	{NA}	{NA}	{false}	{NA}
EF332.5.15_GM000437	{Chr1:421329:421937:+}	{WP_002286313.1; FIG00628788: hypothetical protein' [Clostridioides difficile|Enterococcus faecium|Enterococcus faecium,|Enterococcus sp.]}	{NA}	{efu:HMPREF0351_10441; }	{NA}	{NA}	{NA}	{NA}	{NA}	{NA}	{NA}	{NA}	{false}	{NA}
EF332.5.15_GM000438	{Chr1:421959:422783:+}	{WP_002286311.1; MULTISPECIES: hypothetical protein [Enterococcus|Enterococcus faecium|Enterococcus faecium,|Enterococcus sp.]}	{NA}	{efc:EFAU004_00431; }	{NA}	{NA}	{NA}	{NA}	{NA}	{NA}	{NA}	{NA}	{false}	{NA}
EF332.5.15_GM000439	{Chr1:422921:423409:+}	{WP_002286309.1; MULTISPECIES: hypothetical protein [Enterococcus|Enterococcus faecium|Enterococcus faecium,|Enterococcus sp.]}	{NA}	{efm:M7W_606; }	{NA}	{NA}	{NA}	{NA}	{NA}	{NA}	{NA}	{NA}	{false}	{NA}
EF332.5.15_GM000440	{Chr1:423460:424332:+}	{WP_002286307.1; SPFH domain-containing protein/band 7 family protein [Enterococcus faecium]}	{NA}	{efau:EFAU085_00372; }	{NP_815489; COG0330 Regulator of protease activity HflC, stomatin/prohibitin superfamily O Posttranslational modification, protein turnover, chaperones ;}	{NA}	{NA}	{NA}	{NA}	{NA}	{NA}	{NA}	{false}	{NA}
EF332.5.15_GM000441	{Chr1:424508:424870:+}	{WP_002376767.1; amino acid ABC transporter ATP-binding protein [Enterococcus faecium]}	{NA}	{efm:M7W_608; }	{NP_267633; COG5294 Uncharacterized protein YxeA S Function unknown ;}	{NA}	{NA}	{NA}	{NA}	{NA}	{NA}	{NA}	{false}	{NA}
EF332.5.15_GM000442	{Chr1:424879:425631:+}	{WP_002286304.1; ABC superfamily ATP binding cassette transporter, ABC protein [Enterococcus faecium DO]}	{O34697; Bacitracin export ATP-binding protein BceA }	{efc:EFAU004_00435; K02003 ABC.CD.A putative ABC transport system ATP-binding protein -- }	{YP_004457165; COG1136 ABC-type lipoprotein export system, ATPase component M Cell wall/membrane/envelope biogenesis ;}	{gnl|TC-DB|Q8Y5F0; 3.A.1.134.12 Lmo2114 protein OS=Listeria monocytogenes serovar 1/2a (strain ATCC BAA-679 / EGD-e) GN=lmo2114 PE=4 SV=1}	{GO:0005525; GTP binding; molecular_function GO:0006810; transport; biological_process GO:0019001; guanyl nucleotide binding; molecular_function GO:0004871; signal transducer activity; molecular_function GO:0000166; nucleotide binding; molecular_function GO:0003924; GTPase activity; molecular_function GO:0016887; ATPase activity; molecular_function GO:0031683; G-protein beta/gamma-subunit complex…	{PHI:6579; A0A0H3JS81 VraD 1280 Staphylococcus aureus Skin infections; food poisoning; respiratory diseases Galleria mellonella (related: greater wax moth) Involved in Gallidermin and Daptomycin Resistance Gene mutation; gene complementation reduced virulence}	{NA}	{NA}	{NA}	{NA}	{false}	{NA}
EF332.5.15_GM000443	{Chr1:425645:427447:+}	{EEV44660.1; peptide ABC transporter permease [Enterococcus faecium 1,231,502]}	{NA}	{efu:HMPREF0351_10447; K02004 ABC.CD.P putative ABC transport system permease protein -- }	{YP_004886526; COG0577 ABC-type antimicrobial peptide transport system, permease component V Defense mechanisms ;}	{NA}	{GO:0016020; membrane; cellular_component}	{NA}	{NA}	{NA}	{NA}	{NA}	{false}	{NA}
EF332.5.15_GM000444	{Chr1:427676:428764:+}	{WP_002318493.1; galactose mutarotase [Enterococcus faecium]}	{NA}	{efu:HMPREF0351_10448; K01785 galM, GALM aldose 1-epimerase 5.1.3.3 Metabolism; Carbohydrate metabolism; Glycolysis / Gluconeogenesis [PATH:ko00010] Metabolism; Carbohydrate metabolism; Galactose metabolism [PATH:ko00052] Metabolism; Metabolism of terpenoids and polyketides; Metabolic pathways [PATH:ko01100] Metabolism; Metabolism of terpenoids and polyketides; Biosynthesis of secondary metabolit…	{NP_814800; COG2017 Galactose mutarotase or related enzyme G Carbohydrate transport and metabolism ;}	{NA}	{GO:0005975; carbohydrate metabolic process; biological_process GO:0016853; isomerase activity; molecular_function}	{NA}	{NA}	{NA}	{NA}	{NA}	{false}	{NA}
EF332.5.15_GM000445	{Chr1:428816:430960:-}	{WP_002286297.1; N-acetylmuramoyl-L-alanine amidase domain-containing protein precursor [Enterococcus faecium|Enterococcus sp.]}	{NA}	{efc:EFAU004_00439; }	{NA}	{NA}	{GO:0004190; aspartic-type endopeptidase activity; molecular_function GO:0004040; amidase activity; molecular_function GO:0016021; integral to membrane; cellular_component GO:0016485; protein processing; biological_process}	{NA}	{NA}	{NA}	{NA}	{YES}	{false}	{AFC62525.1_; GH73 lysozyme (EC 3.2.1.17); mannosyl-glycoprotein endo-尾-N-acetylglucosaminidase (EC 3.2.1.96); peptidoglycan hydrolase with endo-尾-N-acetylglucosaminidase specificity (EC 3.2.1.-) The 3-D structure of Sphingomonas sp. strain A1 FlgJ protein of this family has recently been solved (Hashimotoa et al., BBRC 2009, in press); there is only one, unconfirmed, report of b-1,4-N-acetylmura…
EF332.5.15_GM000446	{Chr1:431317:432690:-}	{EEV42037.1; phosphotransferase system PTS protein [Enterococcus faecium]}	{NA}	{efm:M7W_613; K02755 PTS-Bgl-EIIA, bglF, bglP PTS system, beta-glucoside-specific IIA component 2.7.1.- Processing; Membrane transport; Phosphotransferase system (PTS) [PATH:ko02060]}	{YP_006283616; COG2190 Phosphotransferase system IIA component G Carbohydrate transport and metabolism ;}	{NA}	{GO:0009401; phosphoenolpyruvate-dependent sugar phosphotransferase system; biological_process GO:0008982; protein-N(PI)-phosphohistidine-sugar phosphotransferase activity; molecular_function GO:0016020; membrane; cellular_component}	{NA}	{NA}	{NA}	{NA}	{NA}	{false}	{NA}
EF332.5.15_GM000447	{Chr1:432690:433085:-}	{WP_002286295.1; Ribose ABC transport system2C high affinity permease RbsD (TC 3. A.1. 2. 1)' [Enterococcus faecium]}	{Q03DK3; D-ribose pyranase }	{efu:HMPREF0351_10451; K06726 rbsD D-ribose pyranase 5.4.99.62 Processing; Membrane transport; ABC transporters [PATH:ko02010]}	{NP_816578; COG1869 D-ribose pyranose/furanose isomerase RbsD G Carbohydrate transport and metabolism ;}	{NA}	{GO:0016853; isomerase activity; molecular_function GO:0048029; monosaccharide binding; molecular_function GO:0005996; monosaccharide metabolic process; biological_process}	{NA}	{NA}	{NA}	{NA}	{NA}	{false}	{NA}
EF332.5.15_GM000448	{Chr1:433113:433970:-}	{WP_010731392.1; ribokinase [Enterococcus faecium]}	{P83534; Bifunctional ribokinase/ribose-5-phosphate isomerase A }	{efu:HMPREF0351_10452; K00852 rbsK, RBKS ribokinase 2.7.1.15 Metabolism; Carbohydrate metabolism; Pentose phosphate pathway [PATH:ko00030]}	{NP_816579; COG0524 Sugar or nucleoside kinase, ribokinase family G Carbohydrate transport and metabolism ;}	{NA}	{NA}	{NA}	{NA}	{NA}	{NA}	{NA}	{false}	{NA}
EF332.5.15_GM000449	{Chr1:434138:435151:-}	{WP_002322013.1; putative HTH-type transcriptional regulator DegA [Enterococcus faecium]}	{NA}	{efau:EFAU085_00381; K02529 lacI, galR LacI family transcriptional regulator -- }	{NP_816580; COG1609 DNA-binding transcriptional regulator, LacI/PurR family K Transcription ;}	{NA}	{GO:0003677; DNA binding; molecular_function GO:0000150; recombinase activity; molecular_function GO:0006355; regulation of transcription, DNA-dependent; biological_process GO:0006310; DNA recombination; biological_process GO:0043565; sequence-specific DNA binding; molecular_function}	{NA}	{NA}	{NA}	{NA}	{NA}	{false}	{NA}
EF332.5.15_GM000450	{Chr1:435232:435831:-}	{WP_002286292.1; Nicotinamidase, isochorismatase family protein [Enterococcus faecium|Enterococcus sp.]}	{NA}	{efm:M7W_617; }	{NP_267099; COG1335 Nicotinamidase-related amidase HR Coenzyme transport and metabolism ; General function prediction only ;}	{NA}	{GO:0008152; NA GO:0003824; NA}	{NA}	{NA}	{NA}	{NA}	{NA}	{false}	{NA}
EF332.5.15_GM000451	{Chr1:435972:436718:+}	{WP_002286289.1; ABC superfamily ATP binding cassette transporter, ABC protein [Enterococcus faecium DO]}	{P75612; Putative ABC transporter ATP-binding protein MG065 homolog }	{efu:HMPREF0351_10455; K02003 ABC.CD.A putative ABC transport system ATP-binding protein -- }	{NP_815042; COG1136 ABC-type lipoprotein export system, ATPase component M Cell wall/membrane/envelope biogenesis ;}	{gnl|TC-DB|Q6MGV5; 3.A.1.137.2 ABC-type anti-microbial peptide transporter, ATP-binding protein OS=Bdellovibrio bacteriovorus (strain ATCC 15356 / DSM 50701 / NCIB 9529 / HD100) GN=Bd3816 PE=4 SV=1}	{GO:0019083; viral transcription; biological_process GO:0006810; transport; biological_process GO:0005525; GTP binding; molecular_function GO:0005524; ATP binding; molecular_function GO:0016887; ATPase activity; molecular_function GO:0003924; GTPase activity; molecular_function GO:0016301; kinase activity; molecular_function}	{NA}	{NA}	{NA}	{NA}	{NA}	{false}	{NA}
EF332.5.15_GM000452	{Chr1:436728:439439:+}	{WP_002286287.1; ABC superfamily ATP binding cassette transporter, membrane protein [Enterococcus faecium|Enterococcus sp.]}	{NA}	{efu:HMPREF0351_10456; K02004 ABC.CD.P putative ABC transport system permease protein -- }	{NP_815043; COG0577 ABC-type antimicrobial peptide transport system, permease component V Defense mechanisms ;}	{NA}	{GO:0016020; membrane; cellular_component GO:0008792; arginine decarboxylase activity; molecular_function GO:0006527; arginine catabolic process; biological_process}	{NA}	{NA}	{NA}	{NA}	{NA}	{false}	{NA}
EF332.5.15_GM000453	{Chr1:439890:441518:+}	{WP_002286285.1; MULTISPECIES: alpha, alpha-phosphotrehalase [Clostridioides difficile|Enterococcus|Enterococcus faecium|Enterococcus sp.]}	{P39795; Trehalose-6-phosphate hydrolase }	{efc:EFAU004_00447; K01226 treC trehalose-6-phosphate hydrolase 3.2.1.93 Metabolism; Carbohydrate metabolism; Starch and sucrose metabolism [PATH:ko00500]}	{NP_270026; COG0366 Glycosidase G Carbohydrate transport and metabolism ;}	{NA}	{GO:0003723; RNA binding; molecular_function GO:0005975; carbohydrate metabolic process; biological_process GO:0003824; NA GO:0004134; 4-alpha-glucanotransferase activity; molecular_function}	{NA}	{NA}	{NA}	{NA}	{NA}	{false}	{AAQ43578.1_; GH13_29 伪-amylase (EC 3.2.1.1); pullulanase (EC 3.2.1.41); cyclomaltodextrin glucanotransferase (EC 2.4.1.19); cyclomaltodextrinase (EC 3.2.1.54); trehalose-6-phosphate hydrolase (EC 3.2.1.93); oligo-伪-glucosidase (EC 3.2.1.10); maltogenic amylase (EC 3.2.1.133); neopullulanase (EC 3.2.1.135); 伪-glucosidase (EC 3.2.1.20); maltotetraose-forming 伪-amylase (EC 3.2.1.60); isoamylase (EC…
EF332.5.15_GM000454	{Chr1:441578:442852:-}	{WP_002286282.1; protein of hypothetical function UPF0118 [Enterococcus faecium DO]}	{NA}	{efm:M7W_621; }	{NP_814185; COG0628 Predicted PurR-regulated permease PerM R General function prediction only ;}	{NA}	{NA}	{NA}	{NA}	{NA}	{NA}	{NA}	{false}	{NA}
EF332.5.15_GM000455	{Chr1:443011:444534:+}	{WP_002286280.1; zinc ABC superfamily ATP binding cassette transporter, binding protein [Enterococcus faecium DO]}	{Q8CWN2; Zinc-binding lipoprotein AdcA }	{efc:EFAU004_00449; K09815 znuA zinc transport system substrate-binding protein -- Processing; Membrane transport; ABC transporters [PATH:ko02010]}	{NP_346583; COG3443 Periplasmic Zn/Cd-binding protein ZinT P Inorganic ion transport and metabolism ;}	{gnl|TC-DB|O05703; 3.A.1.15.3 ADCA PROTEIN (FRAGMENT) - Streptococcus pneumoniae.}	{GO:0030001; metal ion transport; biological_process GO:0046872; metal ion binding; molecular_function GO:0008270; zinc ion binding; molecular_function}	{NA}	{VFG005232; CVF114 Laminin-binding protein lmb Zn-porter lipoprotein, putative }	{NA}	{NA}	{YES}	{false}	{NA}
EF332.5.15_GM000456	{Chr1:444708:446003:-}	{WP_002296623.1; IS204/IS1001/IS1096/IS1165 family transposase [Enterococcus faecium|Enterococcus sp.]}	{NA}	{efau:EFAU085_01641; }	{YP_004886443; COG3464 Transposase X Mobilome: prophages, transposons;}	{NA}	{GO:0006310; DNA recombination; biological_process GO:0003700; sequence-specific DNA binding transcription factor activity; molecular_function GO:0005622; intracellular; cellular_component GO:0000150; recombinase activity; molecular_function GO:0003677; DNA binding; molecular_function GO:0006313; transposition, DNA-mediated; biological_process GO:0006355; regulation of transcription, DNA-dependen…	{NA}	{NA}	{NA}	{NA}	{NA}	{false}	{NA}
EF332.5.15_GM000457	{Chr1:446015:446842:-}	{WP_002286278.1; two-component system response regulator receiver protein [Clostridioides difficile|Enterococcus faecium]}	{NA}	{efm:M7W_623; K07707 agrA, blpR, fsrA two-component system, LytTR family, response regulator AgrA -- Processing; Signal transduction; Two-component system [PATH:ko02020] Processes; Cellular community - prokaryotes; Quorum sensing [PATH:ko02024]}	{NA}	{NA}	{GO:0003677; DNA binding; molecular_function GO:0000160; two-component signal transduction system (phosphorelay); biological_process}	{NA}	{NA}	{NA}	{NA}	{NA}	{false}	{NA}
EF332.5.15_GM000458	{Chr1:446855:448135:-}	{WP_002286275.1; similar to signal transduction protein with a C-terminal ATPase domain [Enterococcus faecium DO]}	{NA}	{efc:EFAU004_00451; }	{NA}	{NA}	{GO:1990316; NA GO:0006914; autophagy; biological_process}	{NA}	{NA}	{NA}	{NA}	{NA}	{false}	{NA}
EF332.5.15_GM000459	{Chr1:448185:448295:-}	{EFF19219.1; hypothetical protein' [Clostridioides difficile|Enterococcus faecium|Enterococcus faecium,]}	{NA}	{eft:M395_02165; }	{NA}	{NA}	{NA}	{NA}	{NA}	{NA}	{NA}	{NA}	{false}	{NA}
EF332.5.15_GM000460	{Chr1:448276:448878:-}	{WP_002286273.1; accessory gene regulator protein B, putative [Enterococcus faecium]}	{NA}	{efc:EFAU004_00453; K07813 agrB accessory gene regulator B -- Processing; Signal transduction; Two-component system [PATH:ko02020] Processes; Cellular community - prokaryotes; Quorum sensing [PATH:ko02024]}	{NA}	{NA}	{GO:0016021; integral to membrane; cellular_component GO:0008233; peptidase activity; molecular_function GO:0009405; pathogenesis; biological_process GO:0009372; quorum sensing; biological_process}	{NA}	{NA}	{NA}	{NA}	{NA}	{false}	{NA}
EF332.5.15_GM000461	{Chr1:449123:449329:+}	{EJX48642.1; hypothetical protein [Enterococcus faecium]}	{NA}	{efm:M7W_627; }	{NA}	{NA}	{NA}	{NA}	{NA}	{NA}	{NA}	{NA}	{false}	{NA}
EF332.5.15_GM000462	{Chr1:449641:450360:+}	{WP_002321450.1; MULTISPECIES: deoxyadenosine kinase [Enterococcus|Enterococcus faecium|Enterococcus sp.]}	{P0C1G0; Deoxyguanosine kinase }	{efu:HMPREF0351_10464; }	{YP_008998700; COG1428 Deoxyadenosine/deoxycytidine kinase F Nucleotide transport and metabolism ;}	{NA}	{GO:0006810; transport; biological_process GO:0005525; GTP binding; molecular_function GO:0002949; NA GO:0003924; GTPase activity; molecular_function GO:0003723; RNA binding; molecular_function GO:0016301; kinase activity; molecular_function GO:0005524; ATP binding; molecular_function GO:0003724; RNA helicase activity; molecular_function GO:0016887; ATPase activity; molecular_function}	{NA}	{NA}	{NA}	{NA}	{NA}	{false}	{NA}
EF332.5.15_GM000463	{Chr1:450441:451133:-}	{WP_002321449.1; protein of hypothetical function DUF1275 [Enterococcus faecium DO]}	{NA}	{efu:HMPREF0351_10465; }	{NA}	{NA}	{NA}	{NA}	{NA}	{NA}	{NA}	{NA}	{false}	{NA}
EF332.5.15_GM000464	{Chr1:451342:453528:+}	{WP_002286261.1; uvrD/REP helicase N-terminal domain protein [Clostridioides difficile|Enterococcus faecium]}	{NA}	{efu:HMPREF0351_10466; K03657 uvrD, pcrA DNA helicase II / ATP-dependent DNA helicase PcrA 3.6.4.12 Processing; Replication and repair; Nucleotide excision repair [PATH:ko03420] Processing; Replication and repair; Mismatch repair [PATH:ko03430]}	{NA}	{NA}	{GO:0003677; DNA binding; molecular_function GO:0003676; nucleic acid binding; molecular_function GO:0005524; ATP binding; molecular_function GO:0016787; hydrolase activity; molecular_function GO:0005507; copper ion binding; molecular_function}	{NA}	{NA}	{NA}	{NA}	{NA}	{false}	{NA}
EF332.5.15_GM000465	{Chr1:453931:454284:+}	{WP_033613279.1; transcriptional regulator [Enterococcus faecium]}	{Q830U3; Regulatory protein Spx }	{efc:EFAU004_00458; K16509 spxA regulatory protein spx -- }	{YP_004456021; COG1393 Arsenate reductase and related proteins, glutaredoxin family P Inorganic ion transport and metabolism ;}	{NA}	{NA}	{PHI:6967; Q9RGX0 spxA1 1639 Listeria monocytogenes Listeriosis Mus musculus (related: house mouse) Redox-responsive transcription factor Gene mutation unaffected pathogenicity}	{NA}	{NA}	{NA}	{NA}	{false}	{NA}
EF332.5.15_GM000466	{Chr1:454298:454654:+}	{WP_002286247.1; Conserved hypothetical protein ArsC related' [Enterococcus faecium]}	{NA}	{efau:EFAU085_00398; K16509 spxA regulatory protein spx -- }	{NA}	{NA}	{GO:0045454; cell redox homeostasis; biological_process GO:0009055; NA GO:0015035; protein disulfide oxidoreductase activity; molecular_function}	{NA}	{NA}	{NA}	{NA}	{NA}	{false}	{NA}
EF332.5.15_GM000467	{Chr1:455802:455951:+}	{CAR86197.1; Conserved protein [Lactobacillus rhamnosus GG]}	{NA}	{lrh:LGG_00813; }	{NA}	{NA}	{NA}	{NA}	{NA}	{NA}	{NA}	{NA}	{false}	{NA}
EF332.5.15_GM000468	{Chr1:455948:456097:+}	{ETJ19329.1; hypothetical protein Q620_VSAC00462G0001, partial [Veillonella sp. DORA_A_3_16_22]}	{NA}	{NA}	{NA}	{NA}	{NA}	{NA}	{NA}	{NA}	{NA}	{NA}	{false}	{NA}
EF332.5.15_GM000469	{Chr1:458035:458226:+}	{WP_023519090.1; MULTISPECIES: hypothetical protein [Enterococcus|Enterococcus faecium,]}	{NA}	{emu:EMQU_2867; }	{NA}	{NA}	{NA}	{NA}	{NA}	{NA}	{NA}	{NA}	{false}	{NA}
EF332.5.15_GM000470	{Chr1:458683:458895:+}	{ELA80508.1; hypothetical protein OGS_00001, partial [Enterococcus faecium EnGen0002]}	{NA}	{NA}	{NA}	{NA}	{NA}	{NA}	{NA}	{NA}	{NA}	{NA}	{false}	{NA}
EF332.5.15_GM000471	{Chr1:459546:459884:+}	{WP_002305889.1; MULTISPECIES: hypothetical protein [Enterococcus|Enterococcus faecalis|Enterococcus faecium|Enterococcus hirae]}	{NA}	{bsl:A7A1_1714; }	{NA}	{NA}	{NA}	{NA}	{NA}	{NA}	{NA}	{NA}	{false}	{NA}
EF332.5.15_GM000472	{Chr1:460408:460878:-}	{WP_002289440.1; Glutathione peroxidase family protein' [Enterococcus faecium|Enterococcus sp.]}	{O32770; Glutathione peroxidase }	{efc:EFAU004_00461; K00432 gpx glutathione peroxidase 1.11.1.9 Metabolism; Metabolism of other amino acids; Glutathione metabolism [PATH:ko00480] Metabolism; Lipid metabolism; Arachidonic acid metabolism [PATH:ko00590] Systems; Endocrine system; Thyroid hormone synthesis [PATH:ko04918]}	{YP_003622527; COG0386 Glutathione peroxidase, house-cleaning role in reducing lipid peroxides VI Defense mechanisms ; Lipid transport and metabolism ;}	{NA}	{GO:0004602; glutathione peroxidase activity; molecular_function GO:0055114; oxidation-reduction process; biological_process GO:0016491; oxidoreductase activity; molecular_function GO:0006979; response to oxidative stress; biological_process GO:0016209; NA}	{PHI:4936; Q59WW7 gpx31 5476 Candida albicans Disseminated candidiasis Gallus gallus (related: chicken) Glutathione peroxidase Gene mutation; gene complementation unaffected pathogenicity}	{NA}	{NA}	{NA}	{NA}	{false}	{NA}
EF332.5.15_GM000473	{Chr1:461037:461522:-}	{WP_002321350.1; S-ribosylhomocysteinase LuxS [Enterococcus faecium]}	{Q17VY9; S-ribosylhomocysteine lyase }	{efu:HMPREF0351_10470; K07173 luxS S-ribosylhomocysteine lyase 4.4.1.21 Metabolism; Amino acid metabolism; Cysteine and methionine metabolism [PATH:ko00270] Metabolism; Metabolism of terpenoids and polyketides; Metabolic pathways [PATH:ko01100] Metabolism; Metabolism of terpenoids and polyketides; Biosynthesis of amino acids [PATH:ko01230] Processes; Cellular community - prokaryotes; Quorum sensi…	{YP_006990853; COG1854 S-ribosylhomocysteine lyase LuxS, autoinducer biosynthesis T Signal transduction mechanisms ;}	{NA}	{GO:0005506; iron ion binding; molecular_function GO:0009372; quorum sensing; biological_process GO:0043768; S-ribosylhomocysteine lyase activity; molecular_function}	{PHI:3731; A1AEN2 LuxS 562 Escherichia coli Colibacillosis; cellulitis; swollen head syndrome Gallus gallus (related: chicken) controller in the Quorum sensing Gene deletion; gene complementation reduced virulence}	{VFG018243; CVF628 Autoinducer-2 luxS S-ribosylhomocysteinase }	{NA}	{NA}	{NA}	{false}	{NA}
EF332.5.15_GM000474	{Chr1:461666:462811:-}	{WP_002289438.1; cystathionine gamma-synthase/cystathionine beta-lyase [Enterococcus faecium|Enterococcus sp.]}	{Q1M0P5; Cystathionine gamma-synthase }	{efm:M7W_636; K01760 metC cysteine-S-conjugate beta-lyase 4.4.1.13 Metabolism; Amino acid metabolism; Cysteine and methionine metabolism [PATH:ko00270] Metabolism; Metabolism of other amino acids; Selenocompound metabolism [PATH:ko00450] Metabolism; Metabolism of terpenoids and polyketides; Metabolic pathways [PATH:ko01100] Metabolism; Metabolism of terpenoids and polyketides; Biosynthesis of sec…	{YP_006934029; COG0626 Cystathionine beta-lyase/cystathionine gamma-synthase E Amino acid transport and metabolism ;}	{NA}	{GO:0030170; pyridoxal phosphate binding; molecular_function GO:0008168; methyltransferase activity; molecular_function GO:0009058; biosynthetic process; biological_process}	{PHI:443; I1RE58 CBL1 5518 Fusarium graminearum Fusarium ear blight Zea mays (related: maize) Cystathionine beta-lyase Gene deletion; gene complementation reduced virulence}	{NA}	{NA}	{NA}	{NA}	{false}	{NA}
EF332.5.15_GM000475	{Chr1:462824:463741:-}	{WP_002289436.1; Pyridoxal-5'-phosphate-dependent enzyme, beta subunit [Enterococcus faecium]}	{P56067; Cysteine synthase }	{efc:EFAU004_00464; K01738 cysK cysteine synthase 2.5.1.47 Metabolism; Amino acid metabolism; Cysteine and methionine metabolism [PATH:ko00270] Metabolism; Energy metabolism; Sulfur metabolism [PATH:ko00920] Metabolism; Metabolism of terpenoids and polyketides; Metabolic pathways [PATH:ko01100] Metabolism; Metabolism of terpenoids and polyketides; Biosynthesis of secondary metabolites [PATH:ko011…	{YP_006934030; COG0031 Cysteine synthase E Amino acid transport and metabolism ;}	{NA}	{NA}	{NA}	{NA}	{NA}	{NA}	{NA}	{false}	{NA}
EF332.5.15_GM000476	{Chr1:464169:464732:+}	{WP_002289434.1; MULTISPECIES: elongation factor P [Enterococcus|Enterococcus faecium|Enterococcus sp.]}	{Q838Z5; Elongation factor P }	{efau:EFAU085_00404; K02356 efp elongation factor P -- }	{NP_814079; COG0231 Translation elongation factor P (EF-P)/translation initiation factor 5A (eIF-5A) J Translation, ribosomal structure and biogenesis ;}	{NA}	{GO:0003746; translation elongation factor activity; molecular_function GO:0005737; cytoplasm; cellular_component GO:0006414; translational elongation; biological_process GO:0043043; peptide biosynthetic process; biological_process}	{NA}	{NA}	{NA}	{NA}	{NA}	{false}	{NA}
EF332.5.15_GM000477	{Chr1:464833:465003:+}	{WP_050574135.1; hypothetical protein, partial [Enterococcus faecium]}	{NA}	{efu:HMPREF0351_10475; }	{NA}	{NA}	{NA}	{NA}	{NA}	{NA}	{NA}	{NA}	{false}	{NA}
EF332.5.15_GM000478	{Chr1:465218:466477:+}	{WP_002286883.1; Diaminopimelate decarboxylase (EC 4. 1. 1. 20) [Enterococcus faecium|Enterococcus sp.]}	{P23630; Diaminopimelate decarboxylase }	{efu:HMPREF0351_10476; K01586 lysA diaminopimelate decarboxylase 4.1.1.20 Metabolism; Amino acid metabolism; Lysine biosynthesis [PATH:ko00300] Metabolism; Metabolism of terpenoids and polyketides; Metabolic pathways [PATH:ko01100] Metabolism; Metabolism of terpenoids and polyketides; Biosynthesis of secondary metabolites [PATH:ko01110] Metabolism; Metabolism of terpenoids and polyketides; Microb…	{YP_002771885; COG0019 Diaminopimelate decarboxylase E Amino acid transport and metabolism ;}	{NA}	{GO:0003824; NA}	{NA}	{VFG022656; CVF310 Lysine synthesis lysA diaminopimelate decarboxylase }	{NA}	{NA}	{NA}	{false}	{NA}
EF332.5.15_GM000479	{Chr1:466464:467264:+}	{WP_002286881.1; MULTISPECIES: diaminopimelate epimerase [Enterococcus|Enterococcus faecium|Enterococcus sp.]}	{B8FSD4; Diaminopimelate epimerase }	{efu:HMPREF0351_10477; K01778 dapF diaminopimelate epimerase 5.1.1.7 Metabolism; Amino acid metabolism; Lysine biosynthesis [PATH:ko00300] Metabolism; Metabolism of terpenoids and polyketides; Metabolic pathways [PATH:ko01100] Metabolism; Metabolism of terpenoids and polyketides; Biosynthesis of secondary metabolites [PATH:ko01110] Metabolism; Metabolism of terpenoids and polyketides; Microbial m…	{YP_004462400; COG0253 Diaminopimelate epimerase E Amino acid transport and metabolism ;}	{NA}	{GO:0055114; oxidation-reduction process; biological_process GO:0009089; lysine biosynthetic process via diaminopimelate; biological_process GO:0016627; oxidoreductase activity, acting on the CH-CH group of donors; molecular_function GO:0008837; diaminopimelate epimerase activity; molecular_function}	{NA}	{NA}	{NA}	{NA}	{NA}	{false}	{NA}
EF332.5.15_GM000480	{Chr1:467240:468148:+}	{WP_002321944.1; 4-hydroxy-tetrahydrodipicolinate synthase [Enterococcus faecium]}	{B0KAL7; 4-hydroxy-tetrahydrodipicolinate synthase }	{efu:HMPREF0351_10478; K01714 dapA 4-hydroxy-tetrahydrodipicolinate synthase 4.3.3.7 Metabolism; Biosynthesis of other secondary metabolites; Monobactam biosynthesis [PATH:ko00261] Metabolism; Amino acid metabolism; Lysine biosynthesis [PATH:ko00300] Metabolism; Metabolism of terpenoids and polyketides; Metabolic pathways [PATH:ko01100] Metabolism; Metabolism of terpenoids and polyketides; Biosyn…	{YP_003145156; COG0329 Dihydrodipicolinate synthase/N-acetylneuraminate lyase EM Amino acid transport and metabolism ; Cell wall/membrane/envelope biogenesis ;}	{NA}	{GO:0008152; NA GO:0016829; lyase activity; molecular_function}	{NA}	{NA}	{NA}	{NA}	{NA}	{false}	{NA}
EF332.5.15_GM000481	{Chr1:468145:468861:+}	{WP_002286877.1; MULTISPECIES: 4-hydroxy-tetrahydrodipicolinate reductase [Enterococcus|Enterococcus faecium|Enterococcus sp.]}	{B1YJ40; 4-hydroxy-tetrahydrodipicolinate reductase }	{efu:HMPREF0351_10479; K00215 dapB 4-hydroxy-tetrahydrodipicolinate reductase 1.17.1.8 Metabolism; Biosynthesis of other secondary metabolites; Monobactam biosynthesis [PATH:ko00261] Metabolism; Amino acid metabolism; Lysine biosynthesis [PATH:ko00300] Metabolism; Metabolism of terpenoids and polyketides; Metabolic pathways [PATH:ko01100] Metabolism; Metabolism of terpenoids and polyketides; Bios…	{YP_008799755; COG0289 Dihydrodipicolinate reductase E Amino acid transport and metabolism ;}	{NA}	{GO:0003857; 3-hydroxyacyl-CoA dehydrogenase activity; molecular_function GO:0016491; oxidoreductase activity; molecular_function GO:0055114; oxidation-reduction process; biological_process GO:0016757; transferase activity, transferring glycosyl groups; molecular_function GO:0006631; fatty acid metabolic process; biological_process GO:0009089; lysine biosynthetic process via diaminopimelate; biol…	{NA}	{NA}	{NA}	{NA}	{NA}	{false}	{NA}
EF332.5.15_GM000482	{Chr1:468867:469562:+}	{WP_002301230.1; 22C32C42C5-tetrahydropyridine-22C6-dicarboxylate N-acetyltransferase (EC 2. 3. 1. 89) [Enterococcus faecium]}	{C0ZGH9; 2,3,4,5-tetrahydropyridine-2,6-dicarboxylate N-acetyltransferase }	{efu:HMPREF0351_10480; K05822 dapH, dapD tetrahydrodipicolinate N-acetyltransferase 2.3.1.89 Metabolism; Amino acid metabolism; Lysine biosynthesis [PATH:ko00300] Metabolism; Metabolism of terpenoids and polyketides; Metabolic pathways [PATH:ko01100] Metabolism; Metabolism of terpenoids and polyketides; Biosynthesis of secondary metabolites [PATH:ko01110] Metabolism; Metabolism of terpenoids and …	{YP_002773392; COG2171 Tetrahydrodipicolinate N-succinyltransferase E Amino acid transport and metabolism ;}	{NA}	{GO:0047200; tetrahydrodipicolinate N-acetyltransferase activity; molecular_function}	{NA}	{NA}	{NA}	{NA}	{NA}	{false}	{NA}
EF332.5.15_GM000483	{Chr1:469578:470579:+}	{WP_002286873.1; Aspartate-semialdehyde dehydrogenase (EC 1. 2. 1. 11) [Clostridioides difficile|Enterococcus faecium|Enterococcus sp.]}	{O67716; Aspartate-semialdehyde dehydrogenase }	{efm:M7W_645; K00133 asd aspartate-semialdehyde dehydrogenase 1.2.1.11 Metabolism; Amino acid metabolism; Glycine, serine and threonine metabolism [PATH:ko00260] Metabolism; Biosynthesis of other secondary metabolites; Monobactam biosynthesis [PATH:ko00261] Metabolism; Amino acid metabolism; Cysteine and methionine metabolism [PATH:ko00270] Metabolism; Amino acid metabolism; Lysine biosynthesis […	{YP_003968772; COG0136 Aspartate-semialdehyde dehydrogenase E Amino acid transport and metabolism ;}	{NA}	{GO:0003942; N-acetyl-gamma-glutamyl-phosphate reductase activity; molecular_function GO:0055114; oxidation-reduction process; biological_process GO:0008652; cellular amino acid biosynthetic process; biological_process GO:0005737; cytoplasm; cellular_component GO:0016620; oxidoreductase activity, acting on the aldehyde or oxo group of donors, NAD or NADP as acceptor; molecular_function GO:0046983…	{NA}	{NA}	{NA}	{NA}	{NA}	{false}	{NA}
EF332.5.15_GM000484	{Chr1:470576:471937:+}	{WP_002286872.1; MULTISPECIES: aspartate kinase [Enterococcus|Enterococcus faecium|Enterococcus sp.]}	{NA}	{efu:HMPREF0351_10482; K00928 lysC aspartate kinase 2.7.2.4 Metabolism; Amino acid metabolism; Glycine, serine and threonine metabolism [PATH:ko00260] Metabolism; Biosynthesis of other secondary metabolites; Monobactam biosynthesis [PATH:ko00261] Metabolism; Amino acid metabolism; Cysteine and methionine metabolism [PATH:ko00270] Metabolism; Amino acid metabolism; Lysine biosynthesis [PATH:ko0030…	{YP_003800756; COG0527 Aspartokinase E Amino acid transport and metabolism ;}	{NA}	{GO:0005515; protein binding; molecular_function}	{NA}	{NA}	{NA}	{NA}	{NA}	{false}	{NA}
EF332.5.15_GM000485	{Chr1:471897:473048:+}	{WP_002286870.1; N-acetyl-L2CL-diaminopimelate deacetylase [Enterococcus faecium]}	{NA}	{efc:EFAU004_00473; }	{YP_003145158; COG1473 Metal-dependent amidase/aminoacylase/carboxypeptidase R General function prediction only ;}	{NA}	{GO:0016787; hydrolase activity; molecular_function GO:0008152; NA}	{NA}	{NA}	{NA}	{NA}	{NA}	{false}	{NA}
EF332.5.15_GM000486	{Chr1:473119:474192:+}	{WP_002286869.1; Putative N-acetyl-LL-diaminopimelate aminotransferase [Enterococcus faecium]}	{P16524; Probable N-acetyl-LL-diaminopimelate aminotransferase }	{efau:EFAU085_00414; K00841 patA aminotransferase 2.6.1.- Metabolism; Amino acid metabolism; Lysine biosynthesis [PATH:ko00300] Metabolism; Metabolism of terpenoids and polyketides; Metabolic pathways [PATH:ko01100] Metabolism; Metabolism of terpenoids and polyketides; Biosynthesis of secondary metabolites [PATH:ko01110] Metabolism; Metabolism of terpenoids and polyketides; Biosynthesis of amino …	{NP_815412; COG0436 Aspartate/methionine/tyrosine aminotransferase E Amino acid transport and metabolism ;}	{NA}	{GO:0006520; cellular amino acid metabolic process; biological_process GO:0030170; pyridoxal phosphate binding; molecular_function GO:0000105; histidine biosynthetic process; biological_process GO:0009058; biosynthetic process; biological_process GO:0003879; ATP phosphoribosyltransferase activity; molecular_function GO:0016829; lyase activity; molecular_function GO:0005737; cytoplasm; cellular_co…	{NA}	{NA}	{NA}	{NA}	{NA}	{false}	{NA}
EF332.5.15_GM000487	{Chr1:474367:475746:+}	{WP_002286868.1; FAD-dependent pyridine nucleotide-disulphide oxidoreductase: Pyridine nucleotide-disulphide oxidoreductase dimerisation region [Enterococcus faecium DO]}	{P37062; NADH peroxidase }	{efm:M7W_649; K05910 npr NADH peroxidase 1.11.1.1 }	{YP_005004281; COG0446 NADPH-dependent 2,4-dienoyl-CoA reductase, sulfur reductase, or a related oxidoreductase I Lipid transport and metabolism ;}	{NA}	{GO:0008033; tRNA processing; biological_process GO:0016616; oxidoreductase activity, acting on the CH-OH group of donors, NAD or NADP as acceptor; molecular_function GO:0050660; flavin adenine dinucleotide binding; molecular_function GO:0016491; oxidoreductase activity; molecular_function GO:0003857; 3-hydroxyacyl-CoA dehydrogenase activity; molecular_function GO:0055114; oxidation-reduction pro…	{NA}	{NA}	{NA}	{NA}	{NA}	{false}	{NA}
EF332.5.15_GM000488	{Chr1:476039:476824:+}	{WP_002325955.1; transposase [Enterococcus faecium]}	{P19769; Putative transposase InsK for insertion sequence element IS150 }	{efu:HMPREF0351_10486; }	{NP_266980; COG2801 Transposase InsO and inactivated derivatives X Mobilome: prophages, transposons;}	{NA}	{GO:0015074; DNA integration; biological_process GO:0004519; endonuclease activity; molecular_function}	{NA}	{NA}	{NA}	{NA}	{NA}	{false}	{NA}
EF332.5.15_GM000489	{Chr1:477013:477681:+}	{WP_002286865.1; MULTISPECIES: DUF421 domain-containing protein [Enterococcus]}	{NA}	{efc:EFAU004_00478; }	{YP_006462369; COG2323 Uncharacterized membrane protein YcaP, DUF421 family S Function unknown ;}	{NA}	{NA}	{NA}	{NA}	{NA}	{NA}	{NA}	{false}	{NA}
EF332.5.15_GM000490	{Chr1:477881:478201:-}	{WP_002286862.1; MULTISPECIES: hypothetical protein [Enterococcus|Enterococcus faecium|Enterococcus faecium,|Enterococcus sp.]}	{NA}	{efu:HMPREF0351_10488; }	{NA}	{NA}	{NA}	{NA}	{NA}	{NA}	{NA}	{NA}	{false}	{NA}
EF332.5.15_GM000491	{Chr1:478238:479620:-}	{WP_002286860.1; MULTISPECIES: type VI secretion protein ImpB [Enterococcus|Enterococcus faecium]}	{O31990; Putative UV-damage repair protein UvrX }	{efm:M7W_653; K03502 umuC DNA polymerase V -- }	{YP_008072885; COG0389 Nucleotidyltransferase/DNA polymerase involved in DNA repair L Replication, recombination and repair ;}	{NA}	{GO:0003677; DNA binding; molecular_function GO:0034061; DNA polymerase activity; molecular_function GO:0003684; damaged DNA binding; molecular_function GO:0006281; DNA repair; biological_process GO:0005634; nucleus; cellular_component}	{NA}	{NA}	{NA}	{NA}	{NA}	{false}	{NA}
EF332.5.15_GM000492	{Chr1:479776:480963:-}	{WP_002286858.1; Galactokinase (EC 2. 7. 1. 6) [Enterococcus faecium|Enterococcus sp.]}	{Q9S6S2; Galactokinase }	{efm:M7W_654; K00849 galK galactokinase 2.7.1.6 Metabolism; Carbohydrate metabolism; Galactose metabolism [PATH:ko00052] Metabolism; Carbohydrate metabolism; Amino sugar and nucleotide sugar metabolism [PATH:ko00520] Metabolism; Metabolism of terpenoids and polyketides; Metabolic pathways [PATH:ko01100]}	{YP_004725826; COG0153 Galactokinase G Carbohydrate transport and metabolism ;}	{NA}	{GO:0005534; galactose binding; molecular_function GO:0005524; ATP binding; molecular_function}	{PHI:6269; P0A6T3 galK 562 Escherichia coli Urinary tract infections Mus musculus (related: house mouse) Galactokinase Gene mutation reduced virulence}	{NA}	{NA}	{NA}	{NA}	{false}	{NA}
EF332.5.15_GM000493	{Chr1:480970:482001:-}	{WP_002286855.1; MULTISPECIES: galactose mutarotase [Enterococcus|Enterococcus faecium|Enterococcus sp.]}	{NA}	{efu:HMPREF0351_10491; K01785 galM, GALM aldose 1-epimerase 5.1.3.3 Metabolism; Carbohydrate metabolism; Glycolysis / Gluconeogenesis [PATH:ko00010] Metabolism; Carbohydrate metabolism; Galactose metabolism [PATH:ko00052] Metabolism; Metabolism of terpenoids and polyketides; Metabolic pathways [PATH:ko01100] Metabolism; Metabolism of terpenoids and polyketides; Biosynthesis of secondary metabolit…	{NP_814800; COG2017 Galactose mutarotase or related enzyme G Carbohydrate transport and metabolism ;}	{NA}	{GO:0005975; carbohydrate metabolic process; biological_process GO:0016853; isomerase activity; molecular_function}	{NA}	{NA}	{NA}	{NA}	{NA}	{false}	{NA}
EF332.5.15_GM000494	{Chr1:482017:483471:-}	{WP_002286854.1; Lactose and galactose permease2C GPH translocator family [Enterococcus faecium]}	{Q48624; Lactose permease }	{efu:HMPREF0351_10492; K16209 lacS, galP, rafP lactose/raffinose/galactose permease -- }	{YP_004725827; COG2211 Na+/melibiose symporter or related transporter G Carbohydrate transport and metabolism ;}	{gnl|TC-DB|Q9X761; 2.A.2.2.3 Galactose permease - Lactococcus lactis.}	{GO:0016021; integral to membrane; cellular_component GO:0055085; transmembrane transport; biological_process}	{NA}	{NA}	{NA}	{NA}	{NA}	{false}	{NA}
EF332.5.15_GM000495	{Chr1:483646:484551:+}	{WP_002286852.1; Helix-turn-helix, AraC type: Arac protein, arabinose-binding/dimerisation [Enterococcus faecium DO]}	{NA}	{efu:HMPREF0351_10493; }	{NA}	{NA}	{GO:0006355; regulation of transcription, DNA-dependent; biological_process GO:0003677; DNA binding; molecular_function GO:0016987; sigma factor activity; molecular_function GO:0003700; sequence-specific DNA binding transcription factor activity; molecular_function GO:0043565; sequence-specific DNA binding; molecular_function GO:0006352; transcription initiation, DNA-dependent; biological_process}	{NA}	{NA}	{NA}	{NA}	{NA}	{false}	{NA}
EF332.5.15_GM000496	{Chr1:484642:485319:+}	{WP_002286851.1; NAD(P)H oxidoreductase YRKL (EC 1. 6. 99. -) @ Putative NADPH-quinone reductase (modulator of drug activity B) @ Flavodoxin 2 [Enterococcus faecium]}	{P54439; Uncharacterized NAD(P)H oxidoreductase YrkL }	{efm:M7W_658; }	{YP_004885872; COG2249 Putative NADPH-quinone reductase (modulator of drug activity B) R General function prediction only ;}	{NA}	{GO:0004553; hydrolase activity, hydrolyzing O-glycosyl compounds; molecular_function GO:0005975; carbohydrate metabolic process; biological_process GO:0016491; oxidoreductase activity; molecular_function}	{NA}	{NA}	{NA}	{NA}	{NA}	{false}	{NA}
EF332.5.15_GM000497	{Chr1:485316:485486:+}	{WP_002286849.1; MULTISPECIES: hypothetical protein [Acinetobacter baumannii|Clostridioides difficile|Enterococcus|Enterococcus faecium|Enterococcus faecium,|Enterococcus sp.]}	{NA}	{efu:HMPREF0351_10495; }	{NA}	{NA}	{NA}	{NA}	{NA}	{NA}	{NA}	{NA}	{false}	{NA}
EF332.5.15_GM000498	{Chr1:485600:486496:+}	{WP_002286848.1; MULTISPECIES: peptidoglycan-binding protein LysM [Enterococcus|Enterococcus faecium|Enterococcus sp.]}	{NA}	{efau:EFAU085_00427; }	{NA}	{NA}	{GO:0030001; metal ion transport; biological_process GO:0006886; intracellular protein transport; biological_process GO:0007186; G-protein coupled receptor protein signaling pathway; biological_process GO:0004930; G-protein coupled receptor activity; molecular_function GO:0016020; membrane; cellular_component GO:0006955; immune response; biological_process GO:0071705; nitrogen compound transport;…	{NA}	{NA}	{NA}	{NA}	{NA}	{false}	{NA}
EF332.5.15_GM000499	{Chr1:486551:487921:-}	{WP_002286847.1; APC family amino acid transporter, proline permease [Enterococcus faecium|Enterococcus sp.]}	{P54425; Uncharacterized transporter YbxG }	{efm:M7W_661; K03293 TC.AAT amino acid transporter, AAT family -- }	{YP_007413012; COG1113 L-asparagine transporter and related permeases E Amino acid transport and metabolism ;}	{gnl|TC-DB|P27837; 2.A.3.1.15 Probable transport protein YifK OS=Escherichia coli (strain K12) GN=yifK PE=1 SV=4}	{GO:0015171; amino acid transmembrane transporter activity; molecular_function GO:0016020; membrane; cellular_component GO:0006810; transport; biological_process GO:0055085; transmembrane transport; biological_process GO:0003333; amino acid transmembrane transport; biological_process}	{NA}	{NA}	{NA}	{NA}	{NA}	{false}	{NA}
EF332.5.15_GM000500	{Chr1:488159:488905:+}	{WP_002286846.1; ABC superfamily ATP binding cassette transporter, ABC protein [Enterococcus faecium DO]}	{Q92AF9; Manganese transport system ATP-binding protein MntB }	{efc:EFAU004_00489; K19973 mntA manganese/zinc transport system ATP-binding protein 3.6.3.35 Processing; Membrane transport; ABC transporters [PATH:ko02010]}	{NP_815737; COG1121 ABC-type Mn2+/Zn2+ transport system, ATPase component P Inorganic ion transport and metabolism ;}	{gnl|TC-DB|P42360; 3.A.1.15.2 Hypothetical ABC transporter ATP-binding protein IN SCAA 5'region (ORF1) - Streptococcus gordonii challis.}	{GO:0019083; viral transcription; biological_process GO:0030261; chromosome condensation; biological_process GO:0005525; GTP binding; molecular_function GO:0006810; transport; biological_process GO:0002949; NA GO:0043934; sporulation; biological_process GO:0016887; ATPase activity; molecular_function GO:0003677; DNA binding; molecular_function GO:0003724; RNA helicase activity; molecular_function…	{NA}	{NA}	{NA}	{NA}	{NA}	{false}	{NA}
EF332.5.15_GM000501	{Chr1:488902:489741:+}	{WP_002286845.1; ABC superfamily ATP binding cassette transporter, membrane protein [Enterococcus faecium|Enterococcus sp.]}	{Q8Y652; Manganese transport system membrane protein MntC }	{efu:HMPREF0351_10499; K19976 mntB manganese/zinc transport system permease protein -- Processing; Membrane transport; ABC transporters [PATH:ko02010]}	{NP_815738; COG1108 ABC-type Mn2+/Zn2+ transport system, permease component P Inorganic ion transport and metabolism ;}	{gnl|TC-DB|Q2MGF9; 3.A.1.15.14 Putative manganese ABC transporter, permease protein OS=Streptococcus pneumoniae serotype 4 (strain ATCC BAA-334 / TIGR4) GN=psaC PE=3 SV=1}	{GO:0005215; NA GO:0016020; membrane; cellular_component GO:0055085; transmembrane transport; biological_process GO:0043190; ATP-binding cassette (ABC) transporter complex; cellular_component GO:0005887; integral to plasma membrane; cellular_component GO:0042626; ATPase activity, coupled to transmembrane movement of substances; molecular_function}	{NA}	{NA}	{NA}	{NA}	{NA}	{false}	{NA}
EF332.5.15_GM000502	{Chr1:489742:490692:+}	{WP_002286843.1; manganese ABC superfamily ATP binding cassette transporter, binding protein [Enterococcus faecium DO]}	{Q53891; Metal ABC transporter substrate-binding lipoprotein }	{efm:M7W_664; K19975 mntC manganese/zinc transport system substrate-binding protein -- Processing; Membrane transport; ABC transporters [PATH:ko02010]}	{NP_815739; COG0803 ABC-type Zn uptake system ZnuABC, Zn-binding component ZnuA P Inorganic ion transport and metabolism ;}	{gnl|TC-DB|P42364; 3.A.1.15.2 Metal ABC transporter substrate-binding lipoprotein precursor (Coaggregation-mediating adhesin) - Streptococcus gordonii Challis.}	{GO:0030001; metal ion transport; biological_process GO:0046872; metal ion binding; molecular_function}	{NA}	{VFG045614; CVF610 EfaA EFAU004_00491 periplasmic solute binding protein 55 to 60% homology to a group of streptococcal proteins known as adhesins - Might be functioning as an adhesin in endocarditis; a solute binding-protein receptor for manganese transport system -}	{NA}	{NA}	{YES}	{false}	{NA}
EF332.5.15_GM000503	{Chr1:490833:491585:+}	{WP_002286840.1; MULTISPECIES: hypothetical protein [Enterococcus|Enterococcus faecium|Enterococcus faecium,|Enterococcus sp.]}	{NA}	{efau:EFAU085_00432; }	{NA}	{NA}	{NA}	{NA}	{NA}	{NA}	{NA}	{NA}	{false}	{NA}
EF332.5.15_GM000504	{Chr1:491604:492755:+}	{WP_002286837.1; iron-sulfur cluster binding protein, putative [Enterococcus faecium]}	{Q834R1; Epoxyqueuosine reductase }	{efu:HMPREF0351_10502; K18979 queG epoxyqueuosine reductase 1.17.99.6 }	{YP_004886978; COG1600 Epoxyqueuosine reductase QueG (queuosine biosynthesis) J Translation, ribosomal structure and biogenesis ;}	{NA}	{GO:0006869; lipid transport; biological_process GO:0006886; intracellular protein transport; biological_process GO:0005319; lipid transporter activity; molecular_function GO:0016192; vesicle-mediated transport; biological_process GO:0030117; membrane coat; cellular_component GO:0005515; protein binding; molecular_function}	{NA}	{NA}	{NA}	{NA}	{NA}	{false}	{NA}
EF332.5.15_GM000505	{Chr1:492868:494163:-}	{WP_002297218.1; MULTISPECIES: ISL3 family transposase [Bacteria|Enterococcus faecium|Escherichia coli]}	{NA}	{efau:EFAU085_01820; }	{NA}	{NA}	{GO:0006355; regulation of transcription, DNA-dependent; biological_process GO:0008152; NA GO:0003677; DNA binding; molecular_function GO:0016846; carbon-sulfur lyase activity; molecular_function GO:0005622; intracellular; cellular_component GO:0003700; sequence-specific DNA binding transcription factor activity; molecular_function}	{NA}	{NA}	{NA}	{NA}	{NA}	{false}	{NA}
EF332.5.15_GM000506	{Chr1:494661:495269:+}	{WP_002286836.1; LysM domain/BON superfamily protein [Enterococcus faecium]}	{NA}	{efu:HMPREF0351_10503; }	{YP_004456952; COG1388 LysM repeat M Cell wall/membrane/envelope biogenesis ;}	{NA}	{GO:0016020; membrane; cellular_component}	{NA}	{NA}	{NA}	{NA}	{YES}	{false}	{AFC62579.1_; CBM50 Modules of approx. 50 residues found attached to various enzymes from families GH18, GH19, GH23, GH24, GH25 and GH73, i.e. enzymes cleaving either chitin or peptidoglycan. Binding to chitopentaose demonstrated in the case of Pteris ryukyuensis chitinase A [Ohnuma T et al. (2008) J. Biol. Chem. 283:5178-87 (PMID: 18083709)]. CBM50 modules are also found in a multitude of other …
EF332.5.15_GM000507	{Chr1:495307:495438:-}	{EFR78744.1; hypothetical protein [Enterococcus faecium]}	{NA}	{NA}	{NA}	{NA}	{NA}	{NA}	{NA}	{NA}	{NA}	{NA}	{false}	{NA}
EF332.5.15_GM000508	{Chr1:495437:497074:+}	{WP_002286835.1; MULTISPECIES: phosphoenolpyruvate carboxykinase [Enterococcus|Enterococcus faecium|Enterococcus sp.]}	{NA}	{efu:HMPREF0351_10504; K01610 E4.1.1.49, pckA phosphoenolpyruvate carboxykinase (ATP) 4.1.1.49 Metabolism; Carbohydrate metabolism; Glycolysis / Gluconeogenesis [PATH:ko00010] Metabolism; Carbohydrate metabolism; Citrate cycle (TCA cycle) [PATH:ko00020] Metabolism; Carbohydrate metabolism; Pyruvate metabolism [PATH:ko00620] Metabolism; Energy metabolism; Carbon fixation in photosynthetic organism…	{YP_004887643; COG1274 Phosphoenolpyruvate carboxykinase, GTP-dependent C Energy production and conversion ;}	{NA}	{GO:0006094; gluconeogenesis; biological_process GO:0005524; ATP binding; molecular_function GO:0004612; phosphoenolpyruvate carboxykinase (ATP) activity; molecular_function}	{NA}	{NA}	{NA}	{NA}	{NA}	{true}	{NA}
EF332.5.15_GM000509	{Chr1:497146:498282:-}	{WP_002286834.1; FIG00553873: hypothetical protein' [Enterococcus faecium]}	{NA}	{efu:HMPREF0351_10505; }	{YP_004887355; COG0665 Glycine/D-amino acid oxidase (deaminating) E Amino acid transport and metabolism ;}	{NA}	{GO:0055114; oxidation-reduction process; biological_process GO:0006631; fatty acid metabolic process; biological_process GO:0003857; 3-hydroxyacyl-CoA dehydrogenase activity; molecular_function GO:0016491; oxidoreductase activity; molecular_function}	{NA}	{NA}	{NA}	{NA}	{NA}	{false}	{NA}
EF332.5.15_GM000510	{Chr1:498333:499706:-}	{WP_002286833.1; drug: H+ antiporter-2 (14 Spanner) (DHA2) family drug resistance MFS transporter [Enterococcus faecium]}	{NA}	{efu:HMPREF0351_10506; }	{YP_004887551; COG2814 Predicted arabinose efflux permease, MFS family G Carbohydrate transport and metabolism ;}	{NA}	{GO:0005215; NA GO:0016020; membrane; cellular_component GO:0016021; integral to membrane; cellular_component GO:0055085; transmembrane transport; biological_process GO:0006810; transport; biological_process GO:0022857; transmembrane transporter activity; molecular_function}	{NA}	{NA}	{NA}	{NA}	{NA}	{false}	{NA}
EF332.5.15_GM000511	{Chr1:499903:500544:+}	{WP_002321940.1; hypothetical protein [Enterococcus faecium]}	{NA}	{efu:HMPREF0351_10507; }	{YP_004971556; COG4832 Uncharacterized protein S Function unknown ;}	{NA}	{NA}	{NA}	{NA}	{NA}	{NA}	{NA}	{false}	{NA}
EF332.5.15_GM000512	{Chr1:500642:501097:+}	{WP_002286829.1; Arginine pathway regulatory protein ArgR2C repressor of arg regulon' [Enterococcus faecium]}	{Q837Z7; Arginine repressor }	{efu:HMPREF0351_10508; K03402 argR, ahrC transcriptional regulator of arginine metabolism -- }	{NP_814427; COG1438 Arginine repressor K Transcription ;}	{NA}	{GO:0006355; regulation of transcription, DNA-dependent; biological_process GO:0006313; transposition, DNA-mediated; biological_process GO:0034618; arginine binding; molecular_function GO:0015074; DNA integration; biological_process GO:0003677; DNA binding; molecular_function GO:0006525; arginine metabolic process; biological_process GO:0051259; protein oligomerization; biological_process GO:0003…	{NA}	{NA}	{NA}	{NA}	{NA}	{false}	{NA}
EF332.5.15_GM000513	{Chr1:501115:502617:+}	{WP_002286827.1; phosphoglucomutase/phosphomannomutase, alpha/beta/alpha domain II [Enterococcus faecium|Enterococcus sp.]}	{NA}	{efau:EFAU085_00440; }	{YP_004887638; COG1109 Phosphomannomutase G Carbohydrate transport and metabolism ;}	{NA}	{GO:0005975; carbohydrate metabolic process; biological_process GO:0016868; intramolecular transferase activity, phosphotransferases; molecular_function}	{NA}	{NA}	{NA}	{NA}	{NA}	{false}	{NA}
EF332.5.15_GM000514	{Chr1:502712:502918:+}	{WP_002293677.1; FIG00630035: hypothetical protein' [Enterococcus faecium|Enterococcus faecium,|Enterococcus sp.]}	{NA}	{efc:EFAU004_00501; }	{NA}	{NA}	{NA}	{NA}	{NA}	{NA}	{NA}	{NA}	{false}	{NA}
EF332.5.15_GM000515	{Chr1:503004:503405:+}	{WP_002286825.1; organic hydroperoxide resistance protein ohrB [Clostridioides difficile|Enterococcus faecium]}	{P80242; Organic hydroperoxide resistance protein OhrB }	{efc:EFAU004_00502; }	{NP_814237; COG1764 Organic hydroperoxide reductase OsmC/OhrA V Defense mechanisms ;}	{NA}	{NA}	{NA}	{NA}	{NA}	{NA}	{NA}	{false}	{NA}
EF332.5.15_GM000516	{Chr1:503438:503563:+}	{WP_002293676.1; Putative Dihydrolipoamide dehydrogenase; Mercuric ion reductase; PF00070 family2C FAD-dependent NAD(P)-disulphide oxidoreductase [Enterococcus faecium]}	{NA}	{efu:HMPREF0351_10512; }	{NA}	{NA}	{NA}	{NA}	{NA}	{NA}	{NA}	{NA}	{false}	{NA}
EF332.5.15_GM000517	{Chr1:503560:504891:+}	{WP_002286818.1; Putative Dihydrolipoamide dehydrogenase; Mercuric ion reductase; PF00070 family2C FAD-dependent NAD(P)-disulphide oxidoreductase [Enterococcus faecium]}	{P77212; Probable pyridine nucleotide-disulfide oxidoreductase RclA }	{efu:HMPREF0351_10513; }	{YP_008074117; COG1249 Pyruvate/2-oxoglutarate dehydrogenase complex, dihydrolipoamide dehydrogenase (E3) component or related enzyme C Energy production and conversion ;}	{NA}	{GO:0016616; oxidoreductase activity, acting on the CH-OH group of donors, NAD or NADP as acceptor; molecular_function GO:0008033; tRNA processing; biological_process GO:0006813; potassium ion transport; biological_process GO:0055114; oxidation-reduction process; biological_process GO:0019354; siroheme biosynthetic process; biological_process GO:0071949; FAD binding; molecular_function GO:0006779…	{NA}	{NA}	{NA}	{NA}	{NA}	{false}	{NA}
EF332.5.15_GM000518	{Chr1:504913:505539:+}	{WP_002286816.1; Isochorismatase family protein YecD [Enterococcus faecium|Enterococcus sp.]}	{NA}	{efm:M7W_678; }	{YP_007881930; COG1335 Nicotinamidase-related amidase HR Coenzyme transport and metabolism ; General function prediction only ;}	{NA}	{GO:0008901; ferredoxin hydrogenase activity; molecular_function GO:0015948; methanogenesis; biological_process GO:0003824; NA GO:0003677; DNA binding; molecular_function GO:0000156; two-component response regulator activity; molecular_function GO:0008152; NA GO:0000160; two-component signal transduction system (phosphorelay); biological_process GO:0005524; ATP binding; molecular_function GO:0015…	{NA}	{NA}	{NA}	{NA}	{NA}	{false}	{NA}
EF332.5.15_GM000519	{Chr1:505722:506303:+}	{WP_002286813.1; MULTISPECIES: TetR family transcriptional regulator [Enterococcus|Enterococcus faecium|Enterococcus sp.]}	{P42097; Uncharacterized HTH-type transcriptional regulator in lacX 3'region }	{efc:EFAU004_00505; K16137 nemR TetR/AcrR family transcriptional regulator, transcriptional repressor for nem operon -- }	{NA}	{NA}	{GO:0003677; DNA binding; molecular_function}	{NA}	{NA}	{NA}	{NA}	{NA}	{false}	{NA}
EF332.5.15_GM000520	{Chr1:507035:507382:+}	{WP_002286808.1; MULTISPECIES: DUF159 family protein [Enterococcus]}	{NA}	{efu:HMPREF0351_10516; }	{YP_004320901; COG2135 Putative SOS response-associated peptidase YedK O Posttranslational modification, protein turnover, chaperones ;}	{NA}	{NA}	{NA}	{NA}	{NA}	{NA}	{NA}	{false}	{NA}
EF332.5.15_GM000521	{Chr1:507358:507597:+}	{WP_002331662.1; MULTISPECIES: DUF159 family protein [Enterococcus]}	{NA}	{efu:HMPREF0351_10517; }	{NA}	{NA}	{NA}	{NA}	{NA}	{NA}	{NA}	{NA}	{false}	{NA}
EF332.5.15_GM000522	{Chr1:507802:508140:-}	{WP_002286804.1; conserved protein/domain typically associated with flavoprotein oxygenase, Dim6/ntab family [Enterococcus faecium]}	{NA}	{efu:HMPREF0351_10518; }	{YP_003163105; COG1853 NADH-FMN oxidoreductase RutF, flavin reductase (DIM6/NTAB) family C Energy production and conversion ;}	{NA}	{GO:0010181; FMN binding; molecular_function}	{NA}	{NA}	{NA}	{NA}	{NA}	{false}	{NA}
EF332.5.15_GM000523	{Chr1:508427:508657:+}	{WP_002286803.1; toxin-antitoxin system, antitoxin component, AbrB family [Enterococcus faecium]}	{NA}	{efc:EFAU004_00509; }	{YP_004885944; COG2336 Antitoxin component of the MazEF toxin-antitoxin module T Signal transduction mechanisms ;}	{NA}	{NA}	{NA}	{NA}	{NA}	{NA}	{NA}	{false}	{NA}
EF332.5.15_GM000524	{Chr1:508657:508998:+}	{WP_002286801.1; toxin-antitoxin system, toxin component, MazF family protein [Enterococcus faecium|Enterococcus sp.]}	{NA}	{efau:EFAU085_00449; K07171 mazF, ndoA, chpA mRNA interferase MazF 3.1.-.- }	{YP_004885945; COG2337 mRNA-degrading endonuclease, toxin component of the MazEF toxin-antitoxin module V Defense mechanisms ;}	{NA}	{GO:0003677; DNA binding; molecular_function}	{NA}	{NA}	{NA}	{NA}	{NA}	{false}	{NA}
EF332.5.15_GM000525	{Chr1:509848:510033:+}	{WP_002304207.1; MULTISPECIES: hypothetical protein [Enterococcus|Enterococcus faecium|Enterococcus faecium,|Enterococcus sp.]}	{NA}	{efc:EFAU004_00511; }	{NA}	{NA}	{NA}	{NA}	{NA}	{NA}	{NA}	{NA}	{false}	{NA}
EF332.5.15_GM000526	{Chr1:510230:510397:+}	{WP_002321937.1; hypothetical protein [Enterococcus faecium]}	{NA}	{efu:HMPREF0351_10522; }	{NA}	{NA}	{NA}	{NA}	{NA}	{NA}	{NA}	{NA}	{false}	{NA}
EF332.5.15_GM000527	{Chr1:510520:510732:+}	{WP_002321936.1; hypothetical protein [Enterococcus faecium]}	{NA}	{efu:HMPREF0351_10523; }	{NA}	{NA}	{NA}	{NA}	{NA}	{NA}	{NA}	{NA}	{false}	{NA}
EF332.5.15_GM000528	{Chr1:511059:511172:+}	{WP_002286794.1; MULTISPECIES: transposase [Enterococcus|Enterococcus faecium|Enterococcus sp.]}	{NA}	{efm:M7W_687; }	{YP_006913186; COG1943 REP element-mobilizing transposase RayT X Mobilome: prophages, transposons;}	{NA}	{GO:0006313; transposition, DNA-mediated; biological_process GO:0003677; DNA binding; molecular_function GO:0004803; transposase activity; molecular_function}	{NA}	{NA}	{NA}	{NA}	{NA}	{false}	{NA}
EF332.5.15_GM000529	{Chr1:511416:512246:-}	{WP_002286789.1; Mn-containing catalase(EC: 1. 11. 1. 6) [Enterococcus faecium]}	{O34423; Uncharacterized protein YjqC }	{efc:EFAU004_00513; K07217 K07217 Mn-containing catalase -- }	{NP_389131; COG3546 Mn-containing catalase (includes spore coat protein CotJC) P Inorganic ion transport and metabolism ;}	{NA}	{GO:0008199; ferric iron binding; molecular_function GO:0006879; cellular iron ion homeostasis; biological_process}	{NA}	{NA}	{NA}	{NA}	{NA}	{false}	{NA}
EF332.5.15_GM000530	{Chr1:512454:513788:+}	{WP_002286788.1; ABC superfamily ATP binding cassette transporter, binding protein [Enterococcus faecium DO]}	{NA}	{efu:HMPREF0351_10526; K02027 ABC.MS.S multiple sugar transport system substrate-binding protein -- }	{YP_004464036; COG1653 ABC-type glycerol-3-phosphate transport system, periplasmic component G Carbohydrate transport and metabolism ;}	{NA}	{GO:0005215; NA GO:0006810; transport; biological_process}	{NA}	{NA}	{NA}	{NA}	{YES}	{false}	{NA}
EF332.5.15_GM000531	{Chr1:513829:514740:+}	{WP_002286787.1; Binding-protein-dependent transport systems inner membrane component [Enterococcus faecium DO]}	{O31519; Probable ABC transporter permease protein YesP }	{efc:EFAU004_00515; K02025 ABC.MS.P multiple sugar transport system permease protein -- }	{YP_004464035; COG1175 ABC-type sugar transport system, permease component G Carbohydrate transport and metabolism ;}	{gnl|TC-DB|Q93KC0; 3.A.1.1.11 Inner membrane protein - Erwinia chrysanthemi.}	{GO:0016020; membrane; cellular_component GO:0006810; transport; biological_process}	{NA}	{NA}	{NA}	{NA}	{NA}	{false}	{NA}
EF332.5.15_GM000532	{Chr1:514737:515591:+}	{WP_002286786.1; Predicted rhamnose oligosaccharide ABC transport system2C permease component' [Enterococcus faecium]}	{NA}	{efu:HMPREF0351_10528; K02026 ABC.MS.P1 multiple sugar transport system permease protein -- }	{YP_004464034; COG0395 ABC-type glycerol-3-phosphate transport system, permease component G Carbohydrate transport and metabolism ;}	{gnl|TC-DB|Q5SLB5; 3.A.1.1.50 Sugar ABC transporter, permease protein OS=Thermus thermophilus (strain HB8 / ATCC 27634 / DSM 579) GN=TTHA0378 PE=3 SV=1}	{GO:0006810; transport; biological_process GO:0016020; membrane; cellular_component}	{NA}	{NA}	{NA}	{NA}	{NA}	{false}	{NA}
EF332.5.15_GM000533	{Chr1:515588:516205:+}	{WP_002286784.1; FIG00628506: hypothetical protein' [Enterococcus faecium|Enterococcus faecium,|Enterococcus sp.]}	{NA}	{efm:M7W_692; }	{NA}	{NA}	{NA}	{NA}	{NA}	{NA}	{NA}	{NA}	{false}	{NA}
EF332.5.15_GM000534	{Chr1:516207:516725:+}	{WP_046669155.1; MULTISPECIES: phosphatase PAP2 family protein [Enterococcus]}	{NA}	{efm:M7W_693; K19302 bcrC undecaprenyl-diphosphatase 3.6.1.27 Metabolism; Glycan biosynthesis and metabolism; Peptidoglycan biosynthesis [PATH:ko00550]}	{YP_003309450; COG0671 Membrane-associated phospholipid phosphatase I Lipid transport and metabolism ;}	{NA}	{NA}	{NA}	{NA}	{NA}	{NA}	{NA}	{false}	{NA}
EF332.5.15_GM000535	{Chr1:517023:517481:+}	{WP_002286780.1; MULTISPECIES: peptidyl-prolyl cis-trans isomerase [Enterococcus|Enterococcus faecium]}	{NA}	{efm:M7W_694; }	{NA}	{NA}	{NA}	{NA}	{NA}	{NA}	{NA}	{NA}	{false}	{NA}
EF332.5.15_GM000536	{Chr1:517497:521531:+}	{WP_002286778.1; LPXTG-motif protein cell wall anchor domain protein [Enterococcus faecium]}	{NA}	{efu:HMPREF0351_10532; }	{NA}	{NA}	{NA}	{NA}	{NA}	{NA}	{NA}	{NA}	{false}	{NA}
EF332.5.15_GM000537	{Chr1:521531:522844:+}	{WP_002339117.1; LPXTG-protein cell wall anchor protein [Enterococcus faecium]}	{NA}	{efc:EFAU004_00521; }	{NA}	{NA}	{NA}	{NA}	{NA}	{NA}	{NA}	{NA}	{false}	{NA}
EF332.5.15_GM000538	{Chr1:522964:523866:+}	{WP_002301399.1; MULTISPECIES: IS30 family transposase [Bacteria|Enterococcus faecium]}	{NA}	{efau:EFAU085_01698; }	{YP_006845699; COG2826 Transposase and inactivated derivatives, IS30 family X Mobilome: prophages, transposons;}	{NA}	{GO:0015074; DNA integration; biological_process}	{NA}	{NA}	{NA}	{NA}	{NA}	{true}	{NA}
EF332.5.15_GM000539	{Chr1:523902:525599:+}	{EKA01692.1; LPXTG-motif protein cell wall anchor domain protein [Enterococcus sp.]}	{NA}	{efu:HMPREF0351_10534; }	{NA}	{NA}	{NA}	{NA}	{NA}	{NA}	{NA}	{NA}	{false}	{NA}
EF332.5.15_GM000540	{Chr1:525673:526566:+}	{WP_002286772.1; Peptidase C60, sortase A and B [Enterococcus faecium|Enterococcus sp.]}	{NA}	{efc:EFAU004_00523; K07284 srtA sortase A 3.4.22.70 }	{NP_814824; COG3764 Sortase (surface protein transpeptidase) M Cell wall/membrane/envelope biogenesis ;}	{NA}	{GO:0005887; integral to plasma membrane; cellular_component}	{NA}	{VFG042997; AI134 Bee (biofilm enhancer in enterococci) srt1 Srt1 }	{NA}	{NA}	{NA}	{false}	{NA}
EF332.5.15_GM000541	{Chr1:526735:527424:+}	{WP_002321934.1; response regulator receiver domain protein [Enterococcus faecium]}	{Q9K621; Sensory transduction protein BceR }	{efu:HMPREF0351_10536; }	{NP_814664; COG0745 DNA-binding response regulator, OmpR family, contains REC and winged-helix (wHTH) domain TK Signal transduction mechanisms ; Transcription ;}	{NA}	{GO:0006355; regulation of transcription, DNA-dependent; biological_process GO:0003677; DNA binding; molecular_function GO:0000160; two-component signal transduction system (phosphorelay); biological_process}	{PHI:3009; Q9S1K2 rr01 1313 Streptococcus pneumoniae Pneumonia; otitis media; septicaemia; meningitis Mus musculus (related: house mouse) Response regulator Gene mutation reduced virulence}	{VFG006818; CVF252 VirR/VirS virR hypothetical protein }	{NA}	{NA}	{NA}	{false}	{NA}
EF332.5.15_GM000542	{Chr1:527442:528467:+}	{WP_002286770.1; histidine kinase-, DNA gyrase B-, and HSP90-like ATPase family protein [Clostridioides difficile|Enterococcus faecium|Enterococcus sp.]}	{NA}	{efc:EFAU004_00525; }	{NP_814665; COG2205 K+-sensing histidine kinase KdpD T Signal transduction mechanisms ;}	{NA}	{GO:0007165; signal transduction; biological_process GO:0016747; transferase activity, transferring acyl groups other than amino-acyl groups; molecular_function GO:0016021; integral to membrane; cellular_component GO:0000155; two-component sensor activity; molecular_function GO:0055085; transmembrane transport; biological_process}	{NA}	{NA}	{NA}	{NA}	{NA}	{false}	{NA}
EF332.5.15_GM000543	{Chr1:528556:529422:+}	{WP_002286769.1; DMT superfamily drug/metabolite transporter [Enterococcus faecium|Enterococcus sp.]}	{Q837B5; Putative sugar uptake protein EF_0928 }	{efu:HMPREF0351_10538; K05340 glcU glucose uptake protein -- }	{NP_814666; COG4975 Glucose uptake protein GlcU G Carbohydrate transport and metabolism ;}	{gnl|TC-DB|Q9CDF7; 2.A.7.5.3 Putative sugar uptake protein yxfA OS=Lactococcus lactis subsp. lactis GN=yxfA PE=3 SV=1}	{GO:0015153; rhamnose transmembrane transporter activity; molecular_function GO:0008645; hexose transport; biological_process GO:0015144; carbohydrate transmembrane transporter activity; molecular_function GO:0034219; carbohydrate transmembrane transport; biological_process GO:0016021; integral to membrane; cellular_component}	{NA}	{NA}	{NA}	{NA}	{NA}	{false}	{NA}
EF332.5.15_GM000544	{Chr1:529459:530835:+}	{WP_002286768.1; Amino acid permease-associated region [Enterococcus faecium|Enterococcus sp.]}	{Q797A7; Methylthioribose transporter }	{efm:M7W_702; K03294 TC.APA basic amino acid/polyamine antiporter, APA family -- }	{NP_814667; COG0531 Amino acid transporter E Amino acid transport and metabolism ;}	{gnl|TC-DB|Q8R706; 2.A.3.3.22 Amino acid transporters OS=Caldanaerobacter subterraneus subsp. tengcongensis (strain DSM 15242 / JCM 11007 / NBRC 100824 / MB4) GN=PotE6 PE=4 SV=1}	{GO:0016021; integral to membrane; cellular_component GO:0009847; spore germination; biological_process GO:0016020; membrane; cellular_component GO:0015171; amino acid transmembrane transporter activity; molecular_function GO:0055085; transmembrane transport; biological_process GO:0006810; transport; biological_process GO:0003333; amino acid transmembrane transport; biological_process}	{NA}	{NA}	{NA}	{NA}	{NA}	{false}	{NA}
EF332.5.15_GM000545	{Chr1:530936:532132:-}	{WP_002286766.1; MULTISPECIES: tellurite resistance protein [Enterococcus|Enterococcus faecium|Enterococcus sp.]}	{Q8Y5T8; Uncharacterized protein Lmo1967 }	{efu:HMPREF0351_10540; }	{NP_816332; COG3853 Uncharacterized conserved protein YaaN involved in tellurite resistance V Defense mechanisms ;}	{NA}	{NA}	{NA}	{NA}	{NA}	{NA}	{NA}	{false}	{NA}
EF332.5.15_GM000546	{Chr1:532256:532918:-}	{WP_002286764.1; 5-bromo-4-chloroindolyl phosphate hydrolysis protein' [Enterococcus faecium|Enterococcus sp.]}	{NA}	{efc:EFAU004_00529; }	{YP_004887635; COG4915 5-bromo-4-chloroindolyl phosphate hydrolysis protein QR Secondary metabolites biosynthesis, transport and catabolism ; General function prediction only ;}	{NA}	{NA}	{NA}	{NA}	{NA}	{NA}	{NA}	{false}	{NA}
EF332.5.15_GM000547	{Chr1:533095:533709:+}	{WP_002286761.1; nudix-type nucleoside diphosphatase, YffH/AdpP family [Enterococcus faecium]}	{Q8KP10; Methanol dehydrogenase activator }	{efm:M7W_706; K01515 nudF ADP-ribose pyrophosphatase 3.6.1.13 Metabolism; Nucleotide metabolism; Purine metabolism [PATH:ko00230]}	{YP_004887634; COG0494 8-oxo-dGTP pyrophosphatase MutT and related house-cleaning NTP pyrophosphohydrolases, NUDIX family V Defense mechanisms ;}	{NA}	{GO:0016787; hydrolase activity; molecular_function}	{NA}	{NA}	{NA}	{NA}	{NA}	{false}	{NA}
EF332.5.15_GM000548	{Chr1:533722:534006:+}	{WP_002286760.1; FIG00630083: hypothetical protein' [Clostridioides difficile|Enterococcus faecium|Enterococcus faecium,|Enterococcus sp.]}	{NA}	{efau:EFAU085_00469; }	{NA}	{NA}	{GO:0005375; copper ion transmembrane transporter activity; molecular_function GO:0032051; clathrin light chain binding; molecular_function GO:0048268; clathrin coat assembly; biological_process GO:0035434; copper ion transmembrane transport; biological_process GO:0016020; membrane; cellular_component GO:0007212; dopamine receptor signaling pathway; biological_process GO:0016021; integral to memb…	{NA}	{NA}	{NA}	{NA}	{NA}	{false}	{NA}
EF332.5.15_GM000549	{Chr1:534025:534717:+}	{WP_002286756.1; bifunctional methylthioadenosine nucleosidase/adenosylhomocysteine nucleosidase [Enterococcus faecium DO]}	{C4L559; 5'-methylthioadenosine/S-adenosylhomocysteine nucleosidase }	{efu:HMPREF0351_10545; K01243 mtnN, mtn, pfs adenosylhomocysteine nucleosidase 3.2.2.9 Metabolism; Amino acid metabolism; Cysteine and methionine metabolism [PATH:ko00270] Metabolism; Metabolism of terpenoids and polyketides; Metabolic pathways [PATH:ko01100] Metabolism; Metabolism of terpenoids and polyketides; Biosynthesis of amino acids [PATH:ko01230]}	{NP_816328; COG0775 Nucleoside phosphorylase F Nucleotide transport and metabolism ;}	{NA}	{GO:0009116; nucleoside metabolic process; biological_process GO:0003824; NA}	{NA}	{NA}	{NA}	{NA}	{NA}	{false}	{NA}
EF332.5.15_GM000550	{Chr1:534729:535274:+}	{WP_002286753.1; Isochorismatase family protein YecD [Enterococcus faecium|Enterococcus sp.]}	{O32091; Uncharacterized isochorismatase family protein PncA }	{efu:HMPREF0351_10546; }	{YP_006991978; COG1335 Nicotinamidase-related amidase HR Coenzyme transport and metabolism ; General function prediction only ;}	{NA}	{GO:0008152; NA GO:0003824; NA}	{NA}	{NA}	{NA}	{NA}	{NA}	{false}	{NA}
EF332.5.15_GM000551	{Chr1:535593:538823:+}	{EAN10589.1; LPXTG-domain-containing protein cell wall anchor domain [Enterococcus faecium]}	{NA}	{efu:HMPREF0351_10547; }	{NA}	{NA}	{NA}	{NA}	{NA}	{NA}	{NA}	{NA}	{false}	{AFC62619.1_; PL9_1 pectate lyase (EC 4.2.2.2); exopolygalacturonate lyase (EC 4.2.2.9); thiopeptidoglycan lyase (EC 4.2.2.-). -}
EF332.5.15_GM000552	{Chr1:539364:541271:-}	{WP_002286747.1; Endothelin-converting enzyme 1 [Enterococcus faecium DO]}	{Q07744; Neutral endopeptidase }	{efu:HMPREF0351_10549; K07386 pepO putative endopeptidase 3.4.24.- }	{YP_007412763; COG3590 Predicted metalloendopeptidase O Posttranslational modification, protein turnover, chaperones ;}	{NA}	{GO:0006508; proteolysis; biological_process GO:0004222; metalloendopeptidase activity; molecular_function}	{PHI:6096; Q8DNW9 PepO 1313 Streptococcus pneumoniae Pneumococcal pneumonia Mus musculus (related: house mouse) Endopeptidase Functional test in host: direct injection increased virulence (hypervirulence)}	{NA}	{NA}	{NA}	{NA}	{false}	{NA}
EF332.5.15_GM000553	{Chr1:541401:542276:+}	{WP_002286745.1; MULTISPECIES: dihydrolipoamide dehydrogenase [Enterococcus|Enterococcus faecium|Enterococcus sp.]}	{NA}	{efu:HMPREF0351_10550; }	{NA}	{NA}	{NA}	{NA}	{NA}	{NA}	{NA}	{NA}	{false}	{NA}
EF332.5.15_GM000554	{Chr1:542356:543330:+}	{WP_002286741.1; Ribose-phosphate pyrophosphokinase (EC 2. 7. 6. 1) [Enterococcus faecium|Enterococcus sp.]}	{Q832Z5; Putative ribose-phosphate pyrophosphokinase 1 }	{efau:EFAU085_00475; K00948 PRPS, prsA ribose-phosphate pyrophosphokinase 2.7.6.1 Metabolism; Carbohydrate metabolism; Pentose phosphate pathway [PATH:ko00030] Metabolism; Nucleotide metabolism; Purine metabolism [PATH:ko00230] Metabolism; Metabolism of terpenoids and polyketides; Metabolic pathways [PATH:ko01100] Metabolism; Metabolism of terpenoids and polyketides; Biosynthesis of secondary met…	{NP_815736; COG0462 Phosphoribosylpyrophosphate synthetase FE Nucleotide transport and metabolism ; Amino acid transport and metabolism ;}	{NA}	{GO:0004749; ribose phosphate diphosphokinase activity; molecular_function GO:0009165; nucleotide biosynthetic process; biological_process GO:0000287; magnesium ion binding; molecular_function GO:0009116; nucleoside metabolic process; biological_process}	{NA}	{NA}	{NA}	{NA}	{NA}	{false}	{NA}
EF332.5.15_GM000555	{Chr1:543501:544655:+}	{WP_002349491.1; cysteine desulfurase/selenocysteine lyase [Enterococcus faecium]}	{O34599; Putative cysteine desulfurase IscS 1 }	{efu:HMPREF0351_10552; K04487 iscS, NFS1 cysteine desulfurase 2.8.1.7 Metabolism; Metabolism of cofactors and vitamins; Thiamine metabolism [PATH:ko00730] Metabolism; Metabolism of terpenoids and polyketides; Metabolic pathways [PATH:ko01100] Processing; Folding, sorting and degradation; Sulfur relay system [PATH:ko04122]}	{YP_004887628; COG1104 Cysteine sulfinate desulfinase/cysteine desulfurase or related enzyme E Amino acid transport and metabolism ;}	{NA}	{GO:0006520; cellular amino acid metabolic process; biological_process GO:0016831; carboxy-lyase activity; molecular_function GO:0030170; pyridoxal phosphate binding; molecular_function GO:0016829; lyase activity; molecular_function GO:0019752; carboxylic acid metabolic process; biological_process}	{NA}	{NA}	{NA}	{NA}	{NA}	{false}	{NA}
EF332.5.15_GM000556	{Chr1:544792:545136:+}	{WP_002286736.1; amino acid metabolism family protein [Clostridioides difficile Y384]}	{NA}	{eft:M395_02595; }	{NA}	{NA}	{NA}	{NA}	{NA}	{NA}	{NA}	{NA}	{false}	{NA}
EF332.5.15_GM000557	{Chr1:545356:546693:+}	{EFR68639.1; transporter, major facilitator family protein [Enterococcus faecium]}	{NA}	{efu:HMPREF0351_10554; K08217 mef MFS transporter, DHA3 family, macrolide efflux protein -- }	{YP_006993638; COG2814 Predicted arabinose efflux permease, MFS family G Carbohydrate transport and metabolism ;}	{NA}	{GO:0022857; transmembrane transporter activity; molecular_function GO:0055085; transmembrane transport; biological_process GO:0016021; integral to membrane; cellular_component}	{NA}	{NA}	{NA}	{ARO:3003954; efmA 855.899 efflux pump conferring antibiotic resistance }	{NA}	{false}	{NA}
EF332.5.15_GM000558	{Chr1:546831:547430:-}	{WP_002286728.1; Calcineurin-like phosphoesterase superfamily domain protein [Enterococcus faecium|Enterococcus sp.]}	{NA}	{efu:HMPREF0351_10555; }	{YP_007414910; COG4186 Calcineurin-like phosphoesterase superfamily protein R General function prediction only ;}	{NA}	{GO:0016787; hydrolase activity; molecular_function}	{NA}	{NA}	{NA}	{NA}	{NA}	{false}	{NA}
EF332.5.15_GM000559	{Chr1:547834:548955:+}	{WP_002286726.1; tRNA (5-methyl aminomethyl-2-thiouridylate)-methyltransferase [Enterococcus faecium DO]}	{Q820U1; tRNA-specific 2-thiouridylase MnmA }	{efc:EFAU004_00542; K00566 mnmA, trmU tRNA-uridine 2-sulfurtransferase 2.8.1.13 Processing; Folding, sorting and degradation; Sulfur relay system [PATH:ko04122]}	{YP_004887626; COG0482 tRNA U34 2-thiouridine synthase MnmA/TrmU, contains the PP-loop ATPase domain J Translation, ribosomal structure and biogenesis ;}	{NA}	{GO:0006529; asparagine biosynthetic process; biological_process GO:0004810; tRNA adenylyltransferase activity; molecular_function GO:0004066; asparagine synthase (glutamine-hydrolyzing) activity; molecular_function}	{NA}	{NA}	{NA}	{NA}	{NA}	{false}	{NA}
EF332.5.15_GM000560	{Chr1:549195:550622:+}	{WP_002295160.1; arginine/ornithine APC family amino acid-polyamine-organocation transporter, antiporter [Enterococcus faecium DO]}	{O53092; Arginine/ornithine antiporter }	{efm:M7W_719; K03758 arcD, lysl, lysP arginine:ornithine antiporter / lysine permease -- }	{YP_003180539; COG0531 Amino acid transporter E Amino acid transport and metabolism ;}	{gnl|TC-DB|F2HL56; 2.A.3.2.11 ArcD1 protein OS=Lactococcus lactis subsp. lactis (strain CV56) GN=arcD1 PE=4 SV=1}	{GO:0006810; transport; biological_process GO:0055085; transmembrane transport; biological_process GO:0016021; integral to membrane; cellular_component GO:0009847; spore germination; biological_process GO:0016020; membrane; cellular_component GO:0015171; amino acid transmembrane transporter activity; molecular_function GO:0003333; amino acid transmembrane transport; biological_process}	{NA}	{NA}	{NA}	{NA}	{NA}	{false}	{NA}
EF332.5.15_GM000561	{Chr1:550636:551754:+}	{WP_002286711.1; Aminotransferase, class I and II [Enterococcus faecium|Enterococcus sp.]}	{NA}	{efau:EFAU085_00482; }	{YP_006992741; COG0436 Aspartate/methionine/tyrosine aminotransferase E Amino acid transport and metabolism ;}	{NA}	{GO:0016829; lyase activity; molecular_function GO:0009058; biosynthetic process; biological_process GO:0006520; cellular amino acid metabolic process; biological_process GO:0030170; pyridoxal phosphate binding; molecular_function}	{NA}	{NA}	{NA}	{NA}	{NA}	{false}	{NA}
EF332.5.15_GM000562	{Chr1:551814:553106:-}	{WP_002286708.1; Multidrug-efflux transporter2C major facilitator superfamily (MFS) (TC 2. A.1) [Enterococcus faecium]}	{D2BX50; Multidrug resistance protein MdtG }	{efc:EFAU004_00545; K08161 mdtG MFS transporter, DHA1 family, multidrug resistance protein -- }	{NP_815731; COG2814 Predicted arabinose efflux permease, MFS family G Carbohydrate transport and metabolism ;}	{gnl|TC-DB|P25744; 2.A.1.2.20 Hypothetical transport protein yceE - Escherichia coli.}	{GO:0022857; transmembrane transporter activity; molecular_function GO:0055085; transmembrane transport; biological_process GO:0016021; integral to membrane; cellular_component}	{NA}	{NA}	{NA}	{NA}	{NA}	{false}	{NA}
EF332.5.15_GM000563	{Chr1:553238:553816:+}	{WP_002286706.1; TetR/AcrR family transcriptional regulator [Enterococcus faecium DO]}	{NA}	{efu:HMPREF0351_10560; }	{NP_815729; COG1309 DNA-binding transcriptional regulator, AcrR family K Transcription ;}	{NA}	{GO:0003677; DNA binding; molecular_function}	{NA}	{NA}	{NA}	{NA}	{NA}	{false}	{NA}
EF332.5.15_GM000564	{Chr1:553963:554322:+}	{WP_002286704.1; Protein of unknown function DUF1033 [Enterococcus faecium DO]}	{NA}	{efc:EFAU004_00547; }	{YP_004887625; COG4699 Uncharacterized protein S Function unknown ;}	{NA}	{NA}	{NA}	{NA}	{NA}	{NA}	{NA}	{false}	{NA}
EF332.5.15_GM000565	{Chr1:554309:556327:+}	{WP_002304230.1; MULTISPECIES: DNA topoisomerase III [Enterococcus|Enterococcus faecium|Enterococcus sp.]}	{Q63GK5; DNA topoisomerase 3 }	{efu:HMPREF0351_10562; K03169 topB DNA topoisomerase III 5.99.1.2 }	{NP_815727; COG0551 ssDNA-binding Zn-finger and Zn-ribbon domains of topoisomerase 1 L Replication, recombination and repair ;}	{NA}	{GO:0006281; DNA repair; biological_process GO:0006265; DNA topological change; biological_process GO:0003916; DNA topoisomerase activity; molecular_function GO:0003677; DNA binding; molecular_function GO:0006260; DNA replication; biological_process GO:0005694; chromosome; cellular_component GO:0003911; DNA ligase (NAD+) activity; molecular_function}	{NA}	{NA}	{NA}	{NA}	{NA}	{false}	{NA}
EF332.5.15_GM000566	{Chr1:556538:557485:-}	{WP_002289773.1; undecaprenyl phosphate 4-deoxy-4-formamido-L-arabinose transferase [Enterococcus faecium|Enterococcus sp.]}	{P57022; Bactoprenol glucosyl transferase }	{efm:M7W_725; }	{NP_816526; COG1216 Glycosyltransferase, GT2 family G Carbohydrate transport and metabolism ;}	{NA}	{NA}	{NA}	{VFG000670; VF0124 LPS gtrB bactoprenol glucosyl transferase Composed of the O-antigen, core polysaccharides and lipid A; the genes involved in the biosynthesis of the basic O-antigen are located in the rfb/rfc loci; O-antigen modification is associated with temperate bacteriophages. Four different serotype-converting phages have been found: SfII, Sf6, SfV and SfX, which are involved in conversio…	{NA}	ARO:3003578，PmrF antibiotic target alteration，peptide antibiotics	{NA}	{false}	{AFC62634.1_; GT2 cellulose synthase (EC 2.4.1.12); chitin synthase (EC 2.4.1.16); dolichyl-phosphate 尾-D-mannosyltransferase (EC 2.4.1.83); dolichyl-phosphate 尾-glucosyltransferase (EC 2.4.1.117); N-acetylglucosaminyltransferase (EC 2.4.1.-); N-acetylgalactosaminyltransferase (EC 2.4.1.-); hyaluronan synthase (EC 2.4.1.212); chitin oligosaccharide synthase (EC 2.4.1.-); 尾-1,3-glucan synthase (EC…
EF332.5.15_GM000567	{Chr1:557731:558195:+}	{WP_002289775.1; MULTISPECIES: methylated-DNA--protein-cysteine methyltransferase [Enterococcus|Enterococcus faecium|Enterococcus sp.]}	{P11742; Methylated-DNA--protein-cysteine methyltransferase, constitutive }	{efu:HMPREF0351_10564; K00567 ogt, MGMT methylated-DNA-[protein]-cysteine S-methyltransferase 2.1.1.63 }	{YP_004456447; COG0350 O6-methylguanine-DNA--protein-cysteine methyltransferase L Replication, recombination and repair ;}	{NA}	{GO:0006281; DNA repair; biological_process GO:0003824; NA GO:0003908; methylated-DNA-[protein]-cysteine S-methyltransferase activity; molecular_function}	{NA}	{NA}	{NA}	{NA}	{NA}	{false}	{NA}
EF332.5.15_GM000568	{Chr1:558257:559321:-}	{EPI12965.1; hypothetical protein [Enterococcus faecium]}	{Q837C1; UPF0324 membrane protein EF_0922 }	{efm:M7W_727; }	{NP_814660; COG2855 Uncharacterized membrane protein YadS S Function unknown ;}	{NA}	{GO:0016021; integral to membrane; cellular_component}	{NA}	{NA}	{NA}	{NA}	{NA}	{false}	{NA}
EF332.5.15_GM000569	{Chr1:559677:560642:-}	{WP_002291188.1; C4-dicarboxylate transporter/malic acid transport family protein [Clostridioides difficile Y384]}	{NA}	{efm:M7W_729; K11041 eta exfoliative toxin A/B -- Diseases; Infectious diseases: Bacterial; Staphylococcus aureus infection [PATH:ko05150]}	{NP_266534; COG1275 Tellurite resistance protein TehA and related permeases V Defense mechanisms ;}	{gnl|TC-DB|WP_057757662.1; 2.A.16.6.3 hypothetical protein [Lactobacillus dextrinicus]}	{GO:0016021; integral to membrane; cellular_component GO:0055085; transmembrane transport; biological_process}	{NA}	{NA}	{NA}	{NA}	{NA}	{false}	{NA}
EF332.5.15_GM000570	{Chr1:560876:561721:+}	{WP_002297022.1; MULTISPECIES: LysR family transcriptional regulator [Enterococcus|Enterococcus faecium|Enterococcus sp.]}	{NA}	{efu:HMPREF0351_10567; }	{NP_814661; COG0583 DNA-binding transcriptional regulator, LysR family K Transcription ;}	{NA}	{GO:0003700; sequence-specific DNA binding transcription factor activity; molecular_function GO:0006355; regulation of transcription, DNA-dependent; biological_process}	{NA}	{NA}	{NA}	{NA}	{NA}	{false}	{NA}
EF332.5.15_GM000571	{Chr1:561912:563099:+}	{WP_002291183.1; bacterial cell division membrane protein FtsW [Enterococcus faecium|Enterococcus sp.]}	{NA}	{efau:EFAU085_00492; K05837 rodA, mrdB rod shape determining protein RodA -- }	{NP_816148; COG0772 Bacterial cell division protein FtsW, lipid II flippase D Cell cycle control, cell division, chromosome partitioning ;}	{NA}	{GO:0016021; integral to membrane; cellular_component GO:0051301; cell division; biological_process}	{NA}	{NA}	{NA}	{NA}	{NA}	{false}	{NA}
EF332.5.15_GM000572	{Chr1:563198:563461:+}	{KKJ72830.1; hypothetical protein T641_06605, partial [Enterococcus faecium MRSN 4777]}	{NA}	{efau:EFAU085_00493; K00537 ARSC1, arsC arsenate reductase 1.20.4.1 }	{YP_004885661; COG1393 Arsenate reductase and related proteins, glutaredoxin family P Inorganic ion transport and metabolism ;}	{NA}	{GO:0004842; ubiquitin-protein ligase activity; molecular_function GO:0016567; protein ubiquitination; biological_process}	{PHI:6968; Q8Y4L1 spxA2 1639 Listeria monocytogenes Listeriosis Mus musculus (related: house mouse) Redox-responsive transcription factor Gene mutation unaffected pathogenicity}	{NA}	{NA}	{NA}	{NA}	{false}	{NA}
EF332.5.15_GM000573	{Chr1:563463:563801:+}	{WP_002291179.1; MULTISPECIES: glycine cleavage system protein H [Enterococcus|Enterococcus faecium|Enterococcus sp.]}	{NA}	{efm:M7W_733; K02437 gcvH, GCSH glycine cleavage system H protein -- Metabolism; Amino acid metabolism; Glycine, serine and threonine metabolism [PATH:ko00260] Metabolism; Carbohydrate metabolism; Glyoxylate and dicarboxylate metabolism [PATH:ko00630] Metabolism; Metabolism of terpenoids and polyketides; Metabolic pathways [PATH:ko01100] Metabolism; Metabolism of terpenoids and polyketides; Biosy…	{YP_004885662; COG0509 Glycine cleavage system H protein (lipoate-binding) E Amino acid transport and metabolism ;}	{NA}	{NA}	{NA}	{NA}	{NA}	{NA}	{NA}	{false}	{NA}
EF332.5.15_GM000574	{Chr1:564196:565230:+}	{ELB50499.1; ABC transporter ATP-binding protein [Enterococcus faecium EnGen0038]}	{Q831K6; Methionine import ATP-binding protein MetN 2 }	{efm:M7W_734; K02071 metN D-methionine transport system ATP-binding protein -- Processing; Membrane transport; ABC transporters [PATH:ko02010]}	{NP_816144; COG1135 ABC-type methionine transport system, ATPase component E Amino acid transport and metabolism ;}	{gnl|TC-DB|O32169; 3.A.1.24.2 MetN protein - Bacillus subtilis subsp. subtilis str. 168.}	{GO:0005525; GTP binding; molecular_function GO:0003924; GTPase activity; molecular_function GO:0016887; ATPase activity; molecular_function GO:0005524; ATP binding; molecular_function}	{NA}	{NA}	{NA}	{NA}	{NA}	{true}	{NA}
EF332.5.15_GM000575	{Chr1:565223:565909:+}	{WP_002287674.1; metal ion ABC superfamily ATP binding cassette transporter, membrane protein [Enterococcus faecium|Enterococcus sp.]}	{O32168; Methionine import system permease protein MetP }	{eft:M395_02740; K02072 metI D-methionine transport system permease protein -- Processing; Membrane transport; ABC transporters [PATH:ko02010]}	{NP_816143; COG2011 ABC-type methionine transport system, permease component E Amino acid transport and metabolism ;}	{gnl|TC-DB|O32168; 3.A.1.24.2 MetP protein - Bacillus subtilis subsp. subtilis str. 168.}	{GO:0016020; membrane; cellular_component GO:0006810; transport; biological_process}	{NA}	{NA}	{NA}	{NA}	{NA}	{false}	{NA}
EF332.5.15_GM000576	{Chr1:565933:566781:+}	{WP_002287678.1; metal ion ABC superfamily ATP binding cassette transporter, binding protein [Enterococcus faecium|Enterococcus sp.]}	{O32167; Methionine-binding lipoprotein MetQ }	{efu:HMPREF0351_10574; K02073 metQ D-methionine transport system substrate-binding protein -- Processing; Membrane transport; ABC transporters [PATH:ko02010]}	{YP_006991733; COG1464 ABC-type metal ion transport system, periplasmic component/surface antigen P Inorganic ion transport and metabolism ;}	{gnl|TC-DB|O32167; 3.A.1.24.2 MetQ protein - Bacillus subtilis subsp. subtilis str. 168.}	{GO:0006810; transport; biological_process GO:0005215; NA}	{NA}	{NA}	{NA}	{NA}	{YES}	{false}	{NA}
EF332.5.15_GM000577	{Chr1:566893:568188:-}	{WP_002297218.1; MULTISPECIES: ISL3 family transposase [Bacteria|Enterococcus faecium|Escherichia coli]}	{NA}	{efau:EFAU085_01820; }	{NA}	{NA}	{GO:0003700; sequence-specific DNA binding transcription factor activity; molecular_function GO:0016846; carbon-sulfur lyase activity; molecular_function GO:0008152; NA GO:0006355; regulation of transcription, DNA-dependent; biological_process GO:0003677; DNA binding; molecular_function GO:0005622; intracellular; cellular_component}	{NA}	{NA}	{NA}	{NA}	{NA}	{false}	{NA}
EF332.5.15_GM000578	{Chr1:568500:569273:+}	{WP_002287679.1; MULTISPECIES: ABC transporter ATP-binding protein [Enterococcus|Enterococcus faecium|Enterococcus sp.]}	{Q8P2M5; Probable ABC transporter ATP-binding protein spyM18_0273 }	{efc:EFAU004_00560; K09013 sufC Fe-S cluster assembly ATP-binding protein -- }	{NP_816045; COG0396 Fe-S cluster assembly ATPase SufC O Posttranslational modification, protein turnover, chaperones ;}	{gnl|TC-DB|A3U437; 9.B.29.2.12 Suf C, ATPase OS=Pseudooceanicola batsensis (strain ATCC BAA-863 / DSM 15984 / KCTC 12145 / HTCC2597) OX=252305 GN=OB2597_03564 PE=4 SV=1}	{GO:0016887; ATPase activity; molecular_function GO:0005524; ATP binding; molecular_function GO:0003924; GTPase activity; molecular_function GO:0005525; GTP binding; molecular_function}	{PHI:6894; A0A0M2J080 sufC 28901 Salmonella enterica Salmonellosis Mus musculus (related: house mouse) Sulfur mobilization Gene mutation unaffected pathogenicity}	{NA}	{NA}	{NA}	{NA}	{false}	{NA}
EF332.5.15_GM000579	{Chr1:569286:570572:+}	{WP_002287681.1; MULTISPECIES: Fe-S cluster assembly protein SufD [Enterococcus|Enterococcus faecium|Enterococcus sp.]}	{O32165; FeS cluster assembly protein SufD }	{efau:EFAU085_00499; K09015 sufD Fe-S cluster assembly protein SufD -- }	{NP_816044; COG0719 Fe-S cluster assembly scaffold protein SufB O Posttranslational modification, protein turnover, chaperones ;}	{NA}	{GO:0016226; iron-sulfur cluster assembly; biological_process}	{NA}	{NA}	{NA}	{NA}	{NA}	{false}	{NA}
EF332.5.15_GM000580	{Chr1:570569:571804:+}	{WP_002287683.1; selenocysteine lyase/cysteine desulfurase [Enterococcus faecium|Enterococcus sp.]}	{O32164; Cysteine desulfurase SufS }	{efau:EFAU085_00500; K11717 sufS cysteine desulfurase / selenocysteine lyase 2.8.1.7 4.4.1.16 Metabolism; Metabolism of other amino acids; Selenocompound metabolism [PATH:ko00450] Metabolism; Metabolism of terpenoids and polyketides; Metabolic pathways [PATH:ko01100]}	{NP_816043; COG0520 Selenocysteine lyase/Cysteine desulfurase E Amino acid transport and metabolism ;}	{NA}	{GO:0003700; sequence-specific DNA binding transcription factor activity; molecular_function GO:0019752; carboxylic acid metabolic process; biological_process GO:0009058; biosynthetic process; biological_process GO:0016831; carboxy-lyase activity; molecular_function GO:0030170; pyridoxal phosphate binding; molecular_function GO:0006355; regulation of transcription, DNA-dependent; biological_proce…	{NA}	{NA}	{NA}	{NA}	{NA}	{false}	{NA}
EF332.5.15_GM000581	{Chr1:571791:572261:+}	{WP_002287684.1; Putative iron-sulfur cluster assembly scaffold protein for SUF system2C SufE2' [Enterococcus faecium|Enterococcus sp.]}	{Q9A1G2; Iron-sulfur cluster assembly scaffold protein IscU }	{efau:EFAU085_00501; K04488 iscU, nifU nitrogen fixation protein NifU and related proteins -- }	{NP_816042; COG0822 NifU homolog involved in Fe-S cluster formation O Posttranslational modification, protein turnover, chaperones ;}	{NA}	{GO:0051536; iron-sulfur cluster binding; molecular_function GO:0005506; iron ion binding; molecular_function GO:0016226; iron-sulfur cluster assembly; biological_process}	{NA}	{NA}	{NA}	{NA}	{NA}	{false}	{NA}
EF332.5.15_GM000582	{Chr1:572266:573657:+}	{WP_002287686.1; MULTISPECIES: Fe-S cluster assembly protein SufB [Enterococcus|Enterococcus faecium|Enterococcus sp.]}	{O32162; FeS cluster assembly protein SufB }	{efu:HMPREF0351_10579; K09014 sufB Fe-S cluster assembly protein SufB -- }	{NP_816041; COG0719 Fe-S cluster assembly scaffold protein SufB O Posttranslational modification, protein turnover, chaperones ;}	{NA}	{GO:0016226; iron-sulfur cluster assembly; biological_process}	{NA}	{NA}	{NA}	{NA}	{NA}	{false}	{NA}
EF332.5.15_GM000583	{Chr1:573752:574933:-}	{WP_002321924.1; site-specific recombinase, phage integrase family [Enterococcus faecium]}	{NA}	{efu:HMPREF0351_10594; }	{NP_816573; COG0582 Integrase LX Replication, recombination and repair ; Mobilome: prophages, transposons;}	{NA}	{GO:0003677; DNA binding; molecular_function GO:0015074; DNA integration; biological_process GO:0006310; DNA recombination; biological_process}	{NA}	{NA}	{NA}	{NA}	{NA}	{false}	{NA}
EF332.5.15_GM000584	{Chr1:574933:575667:-}	{WP_002287709.1; HTH DNA-binding protein, putative prophage repressor [Enterococcus faecalis|Enterococcus faecium]}	{NA}	{efau:EFAU085_00504; }	{NA}	{NA}	{GO:0043565; sequence-specific DNA binding; molecular_function GO:0006289; nucleotide-excision repair; biological_process GO:0000439; core TFIIH complex; cellular_component GO:0006355; regulation of transcription, DNA-dependent; biological_process}	{NA}	{NA}	{NA}	{NA}	{NA}	{false}	{NA}
EF332.5.15_GM000585	{Chr1:575899:576174:+}	{WP_002287723.1; excisionase family DNA binding domain-containing protein [Enterococcus faecalis|Enterococcus faecium|Enterococcus sp.]}	{NA}	{efq:DR75_1136; }	{YP_590544; COG3311 Predicted DNA-binding transcriptional regulator AlpA KX Transcription ; Mobilome: prophages, transposons;}	{NA}	{GO:0043565; sequence-specific DNA binding; molecular_function GO:0006352; transcription initiation, DNA-dependent; biological_process GO:0003700; sequence-specific DNA binding transcription factor activity; molecular_function GO:0003677; DNA binding; molecular_function GO:0006355; regulation of transcription, DNA-dependent; biological_process GO:0016987; sigma factor activity; molecular_function…	{NA}	{NA}	{NA}	{NA}	{NA}	{false}	{NA}
EF332.5.15_GM000586	{Chr1:576284:578269:+}	{WP_002349494.1; hypothetical protein [Enterococcus faecium|Enterococcus faecium,]}	{NA}	{efu:HMPREF0351_10597; }	{NA}	{NA}	{GO:0006260; DNA replication; biological_process GO:0003677; DNA binding; molecular_function GO:0003896; DNA primase activity; molecular_function GO:0008270; zinc ion binding; molecular_function}	{NA}	{NA}	{NA}	{NA}	{NA}	{false}	{NA}
EF332.5.15_GM000587	{Chr1:578345:578680:-}	{EFM65972.1; DNA-binding helix-turn-helix protein, partial [Enterococcus faecalis TX0411]}	{NA}	{efu:HMPREF0351_10598; }	{NA}	{NA}	{GO:0003700; sequence-specific DNA binding transcription factor activity; molecular_function GO:0043565; sequence-specific DNA binding; molecular_function GO:0006355; regulation of transcription, DNA-dependent; biological_process}	{NA}	{NA}	{NA}	{NA}	{NA}	{false}	{NA}
EF332.5.15_GM000588	{Chr1:578809:579024:+}	{EEU15761.1; helix-turn-helix domain-containing protein [Enterococcus faecalis ATCC 4200]}	{NA}	{efu:HMPREF0351_10599; }	{YP_520600; COG1476 DNA-binding transcriptional regulator, XRE-family HTH domain K Transcription ;}	{NA}	{GO:0003677; DNA binding; molecular_function GO:0006355; regulation of transcription, DNA-dependent; biological_process GO:0016987; sigma factor activity; molecular_function GO:0006352; transcription initiation, DNA-dependent; biological_process GO:0043565; sequence-specific DNA binding; molecular_function GO:0003700; sequence-specific DNA binding transcription factor activity; molecular_function}	{NA}	{NA}	{NA}	{NA}	{NA}	{false}	{NA}
EF332.5.15_GM000589	{Chr1:579040:579426:+}	{WP_002321923.1; zinc ribbon domain-containing protein [Enterococcus faecium]}	{NA}	{efu:HMPREF0351_10600; }	{NA}	{gnl|TC-DB|R1UML2; 9.B.117.2.2 Uncharacterized protein OS=Enterococcus faecalis EnGen0102 GN=SCG_00041 PE=4 SV=1}	{GO:0016021; integral to membrane; cellular_component GO:0006464; protein modification process; biological_process GO:0009405; pathogenesis; biological_process GO:0016151; nickel ion binding; molecular_function}	{NA}	{NA}	{NA}	{NA}	{NA}	{false}	{NA}
EF332.5.15_GM000590	{Chr1:579442:579789:+}	{WP_002321922.1; hypothetical protein [Enterococcus faecalis|Enterococcus faecium]}	{NA}	{efu:HMPREF0351_10601; }	{NA}	{NA}	{NA}	{NA}	{NA}	{NA}	{NA}	{NA}	{false}	{NA}
EF332.5.15_GM000591	{Chr1:579943:580668:+}	{WP_002287731.1; MULTISPECIES: hypothetical protein [Enterococcus|Enterococcus faecium|Enterococcus faecium,|Enterococcus sp.]}	{NA}	{efu:HMPREF0351_10602; }	{NA}	{NA}	{GO:0005525; GTP binding; molecular_function GO:0006614; SRP-dependent cotranslational protein targeting to membrane; biological_process}	{NA}	{NA}	{NA}	{NA}	{NA}	{false}	{NA}
EF332.5.15_GM000592	{Chr1:581178:582770:+}	{WP_002287732.1; Type I restriction-modification system2C DNA-methyltransferase subunit M [Enterococcus faecium]}	{NA}	{efu:HMPREF0351_10603; K03427 hsdM type I restriction enzyme M protein 2.1.1.72 }	{NP_269893; COG0286 Type I restriction-modification system, DNA methylase subunit V Defense mechanisms ;}	{NA}	{GO:0003824; NA GO:0006306; DNA methylation; biological_process GO:0008168; methyltransferase activity; molecular_function GO:0008170; N-methyltransferase activity; molecular_function GO:0006304; DNA modification; biological_process GO:0003677; DNA binding; molecular_function}	{NA}	{NA}	{NA}	{NA}	{NA}	{false}	{NA}
EF332.5.15_GM000593	{Chr1:582763:584007:+}	{WP_002287733.1; Type I restriction modification DNA specificity domain-containing protein [Enterococcus faecium]}	{NA}	{efu:HMPREF0351_10604; K01154 hsdS type I restriction enzyme, S subunit 3.1.21.3 }	{NA}	{NA}	{GO:0003677; DNA binding; molecular_function GO:0010112; regulation of systemic acquired resistance; biological_process GO:0006304; DNA modification; biological_process GO:0071973; bacterial-type flagellar cell motility; biological_process GO:0009288; bacterial-type flagellum; cellular_component}	{NA}	{NA}	{NA}	{NA}	{NA}	{false}	{NA}
EF332.5.15_GM000594	{Chr1:584021:587170:+}	{WP_002287735.1; type I restriction modification site-specific deoxyribonuclease HsdR [Enterococcus faecium|Enterococcus sp.]}	{NA}	{efu:HMPREF0351_10605; K01153 hsdR type I restriction enzyme, R subunit 3.1.21.3 }	{NA}	{NA}	{GO:0004519; endonuclease activity; molecular_function GO:0016787; hydrolase activity; molecular_function GO:0006304; DNA modification; biological_process GO:0003677; DNA binding; molecular_function GO:0003676; nucleic acid binding; molecular_function GO:0005524; ATP binding; molecular_function}	{NA}	{NA}	{NA}	{NA}	{NA}	{false}	{NA}
EF332.5.15_GM000595	{Chr1:587888:589351:-}	{WP_002322125.1; transposase, IS4 family, partial [Enterococcus faecium]}	{NA}	{efu:HMPREF0351_11719; }	{NP_622499; COG3039 Transposase and inactivated derivatives, IS5 family X Mobilome: prophages, transposons;}	{NA}	{GO:0006313; transposition, DNA-mediated; biological_process GO:0004803; transposase activity; molecular_function GO:0003677; DNA binding; molecular_function}	{NA}	{NA}	{NA}	{NA}	{NA}	{false}	{NA}
EF332.5.15_GM000596	{Chr1:590664:591329:-}	{WP_002288539.1; transcriptional regulator, xre family, putative [Enterococcus faecium]}	{NA}	{efu:HMPREF0351_10607; }	{NA}	{NA}	{GO:0016987; sigma factor activity; molecular_function GO:0003677; DNA binding; molecular_function GO:0006355; regulation of transcription, DNA-dependent; biological_process GO:0045892; negative regulation of transcription, DNA-dependent; biological_process GO:0003700; sequence-specific DNA binding transcription factor activity; molecular_function GO:0043565; sequence-specific DNA binding; molecu…	{NA}	{NA}	{NA}	{NA}	{NA}	{false}	{NA}
EF332.5.15_GM000597	{Chr1:591509:593491:+}	{WP_002321908.1; bacteriocin-associated integral membrane protein [Enterococcus faecium]}	{NA}	{efu:HMPREF0351_10608; }	{NA}	{NA}	{NA}	{NA}	{NA}	{NA}	{NA}	{NA}	{false}	{NA}
EF332.5.15_GM000598	{Chr1:593510:594133:+}	{WP_002291166.1; macrolide export ABC superfamily ATP binding cassette transporter, ABC protein [Enterococcus faecium DO]}	{NA}	{efc:EFAU004_00583; K02003 ABC.CD.A putative ABC transport system ATP-binding protein -- }	{NP_266166; COG1136 ABC-type lipoprotein export system, ATPase component M Cell wall/membrane/envelope biogenesis ;}	{NA}	{GO:0005525; GTP binding; molecular_function GO:0007264; small GTPase mediated signal transduction; biological_process GO:0005524; ATP binding; molecular_function GO:0016887; ATPase activity; molecular_function GO:0003924; GTPase activity; molecular_function}	{NA}	{NA}	{NA}	{NA}	{NA}	{false}	{NA}
EF332.5.15_GM000599	{Chr1:594161:594589:+}	{WP_002288545.1; MULTISPECIES: hypothetical protein [Enterococcus|Enterococcus faecium|Enterococcus faecium,|Enterococcus sp.]}	{NA}	{efu:HMPREF0351_10610; }	{NA}	{NA}	{NA}	{NA}	{NA}	{NA}	{NA}	{NA}	{false}	{NA}
EF332.5.15_GM000600	{Chr1:595046:595957:+}	{WP_002288548.1; Foldase protein PrsA precursor (EC 5. 2. 1. 8) @ Foldase clustered with pyrimidine conversion [Enterococcus faecium]}	{Q837Y9; Foldase protein PrsA }	{efu:HMPREF0351_10611; K07533 prsA foldase protein PrsA 5.2.1.8 }	{NP_814435; COG0760 Parvulin-like peptidyl-prolyl isomerase O Posttranslational modification, protein turnover, chaperones ;}	{NA}	{GO:0016853; isomerase activity; molecular_function}	{NA}	{NA}	{NA}	{NA}	{YES}	{false}	{NA}
EF332.5.15_GM000601	{Chr1:596118:597305:+}	{WP_002296840.1; MULTISPECIES: IS256 family transposase [Bacteria|Enterococcus faecium|Enterococcus sp.]}	{P59787; Transposase for insertion sequence element IS256 in transposon Tn4001 }	{efc:EFAU004_02358; }	{YP_006991518; COG3328 Transposase (or an inactivated derivative) X Mobilome: prophages, transposons;}	{NA}	{GO:0004803; transposase activity; molecular_function GO:0003677; DNA binding; molecular_function GO:0006313; transposition, DNA-mediated; biological_process}	{NA}	{NA}	{NA}	{NA}	{NA}	{false}	{NA}
EF332.5.15_GM000602	{Chr1:597648:598085:+}	{WP_002321907.1; MULTISPECIES: hypothetical protein [Enterococcus|Enterococcus faecium|Enterococcus faecium,|Enterococcus sp.]}	{NA}	{efu:HMPREF0351_10612; }	{NA}	{NA}	{NA}	{NA}	{NA}	{NA}	{NA}	{NA}	{false}	{NA}
EF332.5.15_GM000603	{Chr1:598180:599064:+}	{EEV42177.1; conserved hypothetical protein [Enterococcus faecium U0317]}	{NA}	{efc:EFAU004_00587; }	{NP_816282; COG1597 Diacylglycerol kinase family enzyme IR Lipid transport and metabolism ; General function prediction only ;}	{NA}	{GO:0016301; kinase activity; molecular_function}	{NA}	{NA}	{NA}	{NA}	{NA}	{false}	{NA}
EF332.5.15_GM000604	{Chr1:599288:602455:+}	{WP_002296199.1; MULTISPECIES: hypothetical protein [Enterococcus|Enterococcus faecium|Enterococcus faecium,|Enterococcus sp.]}	{NA}	{efc:EFAU004_00588; }	{NA}	{NA}	{GO:0000387; spliceosomal snRNP assembly; biological_process GO:0004190; aspartic-type endopeptidase activity; molecular_function GO:0016021; integral to membrane; cellular_component GO:0016485; protein processing; biological_process GO:0032797; SMN complex; cellular_component}	{PHI:5197; I3TZQ0 HMPREF0351_10614 (WxL locusB) 1352 Enterococcus faecium Endocarditis Rattus (related: rat) Involved in bile salt stress and endocarditis pathogenesis Gene mutation reduced virulence}	{NA}	{NA}	{NA}	{NA}	{false}	{NA}
EF332.5.15_GM000605	{Chr1:602523:603020:+}	{EEV44974.1; conserved hypothetical protein [Enterococcus faecium]}	{NA}	{efu:HMPREF0351_10615; }	{NA}	{NA}	{GO:0005524; ATP binding; molecular_function GO:0046872; metal ion binding; molecular_function GO:0006468; protein phosphorylation; biological_process GO:0005026; transforming growth factor beta receptor activity, type II; molecular_function GO:0016020; membrane; cellular_component}	{PHI:5198; Q3XZ41 HMPREF0351_10615 (WxL locusB) 1352 Enterococcus faecium Endocarditis Rattus (related: rat) Involved in bile salt stress and endocarditis pathogenesis Gene mutation reduced virulence}	{NA}	{NA}	{NA}	{YES}	{false}	{NA}
EF332.5.15_GM000606	{Chr1:603048:603503:+}	{WP_038809821.1; cell wall anchor protein [Enterococcus faecium]}	{NA}	{efm:M7W_779; }	{NA}	{NA}	{GO:0004869; cysteine-type endopeptidase inhibitor activity; molecular_function}	{PHI:5199; Q3XZ40 HMPREF0351_10616 (WxL locusB) 1352 Enterococcus faecium Endocarditis Rattus (related: rat) Involved in bile salt stress and endocarditis pathogenesis Gene mutation reduced virulence}	{NA}	{NA}	{NA}	{NA}	{false}	{NA}
EF332.5.15_GM000607	{Chr1:603500:604258:+}	{WP_002288559.1; MULTISPECIES: cell surface protein [Enterococcus|Enterococcus faecium|Enterococcus sp.]}	{NA}	{efu:HMPREF0351_10617; }	{NA}	{NA}	{NA}	{PHI:5200; Q3XZ39 HMPREF0351_10617 (WxL locusB) 1352 Enterococcus faecium Endocarditis Rattus (related: rat) Involved in bile salt stress and endocarditis pathogenesis Gene mutation reduced virulence}	{NA}	{NA}	{NA}	{YES}	{false}	{NA}
EF332.5.15_GM000608	{Chr1:604344:605084:-}	{WP_002288561.1; putative two-component response-regulatory protein YehT [Enterococcus faecium]}	{NA}	{efc:EFAU004_00592; }	{NA}	{NA}	{GO:0000160; two-component signal transduction system (phosphorelay); biological_process GO:0003677; DNA binding; molecular_function}	{NA}	{NA}	{NA}	{NA}	{NA}	{false}	{NA}
EF332.5.15_GM000609	{Chr1:605085:606398:+}	{EAN09501.1; ATP-binding region, ATPase-like [Enterococcus faecium DO]}	{NA}	{efu:HMPREF0351_10619; }	{NA}	{NA}	{GO:0005886; plasma membrane; cellular_component GO:0004252; serine-type endopeptidase activity; molecular_function}	{NA}	{NA}	{NA}	{NA}	{NA}	{false}	{NA}
EF332.5.15_GM000610	{Chr1:606720:606947:+}	{WP_002293846.1; HTH-type transcriptional activator HxlR domain protein [Enterococcus faecium]}	{P96673; Uncharacterized HTH-type transcriptional regulator YdeP }	{efc:EFAU004_00596; }	{YP_004886528; COG1733 DNA-binding transcriptional regulator, HxlR family K Transcription ;}	{NA}	{NA}	{NA}	{NA}	{NA}	{NA}	{NA}	{false}	{NA}
EF332.5.15_GM000611	{Chr1:607052:607396:+}	{WP_002321975.1; MazG nucleotide pyrophosphohydrolase domain protein [Enterococcus faecium]}	{NA}	{efu:HMPREF0351_10621; }	{NP_814701; COG1694 NTP pyrophosphatase, house-cleaning of non-canonical NTPs V Defense mechanisms ;}	{NA}	{GO:0047429; nucleoside-triphosphate diphosphatase activity; molecular_function GO:0009143; nucleoside triphosphate catabolic process; biological_process}	{NA}	{NA}	{NA}	{NA}	{NA}	{false}	{NA}
EF332.5.15_GM000612	{Chr1:607401:608177:+}	{WP_002321974.1; sortase family protein [Enterococcus faecium]}	{NA}	{efu:HMPREF0351_10622; K07284 srtA sortase A 3.4.22.70 }	{NP_816668; COG3764 Sortase (surface protein transpeptidase) M Cell wall/membrane/envelope biogenesis ;}	{NA}	{NA}	{NA}	{VFG005375; CVF130 Sortase A srtA sortase }	{NA}	{NA}	{NA}	{false}	{NA}
EF332.5.15_GM000613	{Chr1:608487:609338:+}	{EJX62971.1; putative transcription antiterminator LicT [Enterococcus faecium P1190]}	{P39805; Transcription antiterminator LicT }	{efu:HMPREF0351_10623; K03488 licT, bglG beta-glucoside operon transcriptional antiterminator -- }	{NP_816239; COG3711 Transcriptional antiterminator K Transcription ;}	{NA}	{GO:0003723; RNA binding; molecular_function GO:0006355; regulation of transcription, DNA-dependent; biological_process}	{NA}	{NA}	{NA}	{NA}	{NA}	{false}	{NA}
EF332.5.15_GM000614	{Chr1:609459:611324:+}	{WP_002296194.1; PTS system2C beta-glucoside-specific IIB component / PTS system2C beta-glucoside-specific IIC component / PTS system2C beta-glucoside-specific IIA component [Enterococcus faecium]}	{Q9KF90; PTS system beta-glucoside-specific EIIBCA component }	{efau:EFAU085_00549; K02755 PTS-Bgl-EIIA, bglF, bglP PTS system, beta-glucoside-specific IIA component 2.7.1.- Processing; Membrane transport; Phosphotransferase system (PTS) [PATH:ko02060]}	{NP_816238; COG2190 Phosphotransferase system IIA component G Carbohydrate transport and metabolism ;}	{gnl|TC-DB|ART98499; 4.A.1.2.14 PTS beta-glucoside transporter subunit EIIBCA [Lactobacillus gasseri]}	{GO:0008982; protein-N(PI)-phosphohistidine-sugar phosphotransferase activity; molecular_function GO:0009401; phosphoenolpyruvate-dependent sugar phosphotransferase system; biological_process GO:0016020; membrane; cellular_component}	{NA}	{NA}	{NA}	{NA}	{NA}	{false}	{NA}
EF332.5.15_GM000615	{Chr1:611372:612781:+}	{WP_002293840.1; MULTISPECIES: 6-phospho-beta-glucosidase [Enterococcus|Enterococcus faecium|Enterococcus sp.]}	{P40740; Aryl-phospho-beta-D-glucosidase BglH }	{efc:EFAU004_00602; K01223 E3.2.1.86B, bglA 6-phospho-beta-glucosidase 3.2.1.86 Metabolism; Carbohydrate metabolism; Glycolysis / Gluconeogenesis [PATH:ko00010] Metabolism; Carbohydrate metabolism; Starch and sucrose metabolism [PATH:ko00500]}	{NP_816237; COG2723 Beta-glucosidase/6-phospho-beta-glucosidase/beta-galactosidase G Carbohydrate transport and metabolism ;}	{NA}	{GO:0005975; carbohydrate metabolic process; biological_process GO:0004553; hydrolase activity, hydrolyzing O-glycosyl compounds; molecular_function}	{NA}	{NA}	{NA}	{NA}	{NA}	{false}	{AAQ44455.1_; GH1 尾-glucosidase (EC 3.2.1.21); 尾-galactosidase (EC 3.2.1.23); 尾-mannosidase (EC 3.2.1.25); 尾-glucuronidase (EC 3.2.1.31); 尾-xylosidase (EC 3.2.1.37); 尾-D-fucosidase (EC 3.2.1.38); phlorizin hydrolase (EC 3.2.1.62); exo-尾-1,4-glucanase (EC 3.2.1.74); 6-phospho-尾-galactosidase (EC 3.2.1.85); 6-phospho-尾-glucosidase (EC 3.2.1.86); strictosidine 尾-glucosidase (EC 3.2.1.105); lactase (…
EF332.5.15_GM000616	{Chr1:612889:613590:+}	{WP_002321106.1; transcriptional regulator, GntR family [Enterococcus faecium]}	{NA}	{efu:HMPREF0351_10628; }	{NP_815716; COG2188 DNA-binding transcriptional regulator, GntR family K Transcription ;}	{NA}	{GO:0016757; transferase activity, transferring glycosyl groups; molecular_function GO:0003700; sequence-specific DNA binding transcription factor activity; molecular_function GO:0006355; regulation of transcription, DNA-dependent; biological_process GO:0003677; DNA binding; molecular_function GO:0005622; intracellular; cellular_component}	{NA}	{NA}	{NA}	{NA}	{NA}	{false}	{NA}
EF332.5.15_GM000617	{Chr1:613740:614228:+}	{WP_002296193.1; PTS family fructose/mannitol (fru) porter component IIC [Enterococcus faecium DO]}	{NA}	{efc:EFAU004_00604; K02770 PTS-Fru-EIIC, fruA PTS system, fructose-specific IIC component -- Metabolism; Carbohydrate metabolism; Fructose and mannose metabolism [PATH:ko00051] Metabolism; Metabolism of terpenoids and polyketides; Metabolic pathways [PATH:ko01100] Metabolism; Metabolism of terpenoids and polyketides; Microbial metabolism in diverse environments [PATH:ko01120] Processing; Membrane…	{NP_346058; COG1299 Phosphotransferase system, fructose-specific IIC component G Carbohydrate transport and metabolism ;}	{gnl|TC-DB|Q3JZE4; 4.A.2.1.22 PTS system, fructose-specific, IIC component OS=Streptococcus agalactiae serotype Ia (strain ATCC 27591 / A909 / CDC SS700) GN=SAK_1759 PE=4 SV=1}	{NA}	{NA}	{NA}	{NA}	{NA}	{NA}	{false}	{NA}
EF332.5.15_GM000618	{Chr1:614289:614399:+}	{EEW63424.1; hypothetical protein [Enterococcus faecium|Enterococcus faecium,|Enterococcus sp.]}	{NA}	{efau:EFAU085_00553; }	{NA}	{NA}	{NA}	{NA}	{NA}	{NA}	{NA}	{NA}	{false}	{NA}
EF332.5.15_GM000619	{Chr1:614410:614568:+}	{WP_002293836.1; MULTISPECIES: hypothetical protein [Enterococcus|Enterococcus faecium]}	{NA}	{efu:HMPREF0351_10630; K09988 lyxA D-lyxose ketol-isomerase 5.3.1.15 Metabolism; Carbohydrate metabolism; Pentose and glucuronate interconversions [PATH:ko00040]}	{NA}	{NA}	{NA}	{NA}	{NA}	{NA}	{NA}	{NA}	{false}	{NA}
EF332.5.15_GM000620	{Chr1:615076:615651:+}	{WP_002293608.1; putative lysine decarboxylase family protein [Clostridioides difficile|Enterococcus faecium|Enterococcus sp.]}	{NA}	{efm:M7W_792; K06966 ppnN pyrimidine/purine-5'-nucleotide nucleosidase 3.2.2.10 3.2.2.- Metabolism; Nucleotide metabolism; Purine metabolism [PATH:ko00230] Metabolism; Nucleotide metabolism; Pyrimidine metabolism [PATH:ko00240]}	{YP_001253398; COG1611 Predicted Rossmann fold nucleotide-binding protein R General function prediction only ;}	{NA}	{NA}	{NA}	{NA}	{NA}	{NA}	{NA}	{false}	{NA}
EF332.5.15_GM000621	{Chr1:615651:616091:+}	{WP_002293607.1; Purine trans deoxyribosylase (Nucleoside deoxyribosyltransferase-I) [Enterococcus faecium]}	{NA}	{efau:EFAU085_00555; }	{YP_007414156; COG3613 Nucleoside 2-deoxyribosyltransferase F Nucleotide transport and metabolism ;}	{NA}	{GO:0070694; deoxyribonucleoside 5'-monophosphate N-glycosidase activity; molecular_function GO:0009159; deoxyribonucleoside monophosphate catabolic process; biological_process GO:0050144; nucleoside deoxyribosyltransferase activity; molecular_function}	{NA}	{NA}	{NA}	{NA}	{NA}	{false}	{NA}
EF332.5.15_GM000622	{Chr1:616107:616808:+}	{WP_002293834.1; Deoxyadenosine kinase / Deoxyguanosine kinase [Clostridioides difficile|Enterococcus faecium|Enterococcus sp.]}	{P0C1G0; Deoxyguanosine kinase }	{efc:EFAU004_00608; }	{YP_008998700; COG1428 Deoxyadenosine/deoxycytidine kinase F Nucleotide transport and metabolism ;}	{NA}	{GO:0016301; kinase activity; molecular_function GO:0016887; ATPase activity; molecular_function GO:0005524; ATP binding; molecular_function GO:0002949; NA}	{NA}	{NA}	{NA}	{NA}	{NA}	{false}	{NA}
EF332.5.15_GM000623	{Chr1:616952:618247:+}	{WP_002297218.1; MULTISPECIES: ISL3 family transposase [Bacteria|Enterococcus faecium|Escherichia coli]}	{NA}	{efau:EFAU085_01820; }	{NA}	{NA}	{GO:0005622; intracellular; cellular_component GO:0003677; DNA binding; molecular_function GO:0008152; NA GO:0006355; regulation of transcription, DNA-dependent; biological_process GO:0016846; carbon-sulfur lyase activity; molecular_function GO:0003700; sequence-specific DNA binding transcription factor activity; molecular_function}	{NA}	{NA}	{NA}	{NA}	{NA}	{false}	{NA}
EF332.5.15_GM000624	{Chr1:618818:619243:-}	{WP_002296191.1; MULTISPECIES: hypothetical protein [Clostridioides difficile|Enterococcus|Enterococcus faecium|Enterococcus faecium,|Enterococcus sp.]}	{NA}	{efc:EFAU004_00610; }	{NA}	{NA}	{GO:0016655; oxidoreductase activity, acting on NADH or NADPH, quinone or similar compound as acceptor; molecular_function GO:0006814; sodium ion transport; biological_process GO:0055114; oxidation-reduction process; biological_process}	{NA}	{NA}	{NA}	{NA}	{YES}	{false}	{NA}
EF332.5.15_GM000625	{Chr1:619518:619610:+}	{EFF21691.1; hypothetical protein [Clostridioides difficile|Enterococcus faecium]}	{NA}	{efm:M7W_797; }	{NA}	{NA}	{NA}	{NA}	{NA}	{NA}	{NA}	{NA}	{false}	{NA}
EF332.5.15_GM000626	{Chr1:619617:620588:+}	{WP_002293830.1; regulatory protein, LacI: Periplasmic binding protein/LacI transcriptional regulator [Enterococcus faecium]}	{NA}	{efc:EFAU004_00611; K02529 lacI, galR LacI family transcriptional regulator -- }	{NA}	{NA}	{GO:0003677; DNA binding; molecular_function GO:0000150; recombinase activity; molecular_function GO:0006355; regulation of transcription, DNA-dependent; biological_process GO:0043565; sequence-specific DNA binding; molecular_function GO:0006310; DNA recombination; biological_process}	{NA}	{NA}	{NA}	{NA}	{NA}	{false}	{NA}
EF332.5.15_GM000627	{Chr1:620620:622017:+}	{WP_060809861.1; 6-phospho-beta-glucosidase [Enterococcus faecium]}	{O05508; 6-phospho-beta-glucosidase GmuD }	{efc:EFAU004_00612; K01223 E3.2.1.86B, bglA 6-phospho-beta-glucosidase 3.2.1.86 Metabolism; Carbohydrate metabolism; Glycolysis / Gluconeogenesis [PATH:ko00010] Metabolism; Carbohydrate metabolism; Starch and sucrose metabolism [PATH:ko00500]}	{YP_006991689; COG2723 Beta-glucosidase/6-phospho-beta-glucosidase/beta-galactosidase G Carbohydrate transport and metabolism ;}	{NA}	{GO:0004553; hydrolase activity, hydrolyzing O-glycosyl compounds; molecular_function GO:0005975; carbohydrate metabolic process; biological_process}	{PHI:6501; A0A0H2ZQ21 BglA3 1313 Streptococcus pneumoniae Pneumococcal pneumonia Mus musculus (related: house mouse) 6-Phospho-苼-Glucosidase Gene mutation; gene complementation reduced virulence}	{NA}	{NA}	{NA}	{NA}	{false}	{AAQ45559.1_; GH1 尾-glucosidase (EC 3.2.1.21); 尾-galactosidase (EC 3.2.1.23); 尾-mannosidase (EC 3.2.1.25); 尾-glucuronidase (EC 3.2.1.31); 尾-xylosidase (EC 3.2.1.37); 尾-D-fucosidase (EC 3.2.1.38); phlorizin hydrolase (EC 3.2.1.62); exo-尾-1,4-glucanase (EC 3.2.1.74); 6-phospho-尾-galactosidase (EC 3.2.1.85); 6-phospho-尾-glucosidase (EC 3.2.1.86); strictosidine 尾-glucosidase (EC 3.2.1.105); lactase (…
EF332.5.15_GM000628	{Chr1:622176:622799:+}	{WP_002293828.1; MULTISPECIES: hypothetical protein [Clostridioides difficile|Enterococcus|Enterococcus faecium|Enterococcus faecium,|Enterococcus sp.]}	{NA}	{efc:EFAU004_00613; }	{NA}	{NA}	{GO:0015078; hydrogen ion transmembrane transporter activity; molecular_function GO:0015986; ATP synthesis coupled proton transport; biological_process GO:0000276; mitochondrial proton-transporting ATP synthase complex, coupling factor F(o); cellular_component}	{NA}	{NA}	{NA}	{NA}	{NA}	{false}	{NA}
EF332.5.15_GM000629	{Chr1:623548:625641:+}	{EAN09907.1; Sulfatase [Enterococcus faecium]}	{Q797B3; Lipoteichoic acid synthase 1 }	{efc:EFAU004_00614; K19005 ltaS lipoteichoic acid synthase 2.7.8.20 Metabolism; Lipid metabolism; Glycerolipid metabolism [PATH:ko00561] Metabolism; Metabolism of terpenoids and polyketides; Metabolic pathways [PATH:ko01100]}	{NP_815511; COG1368 Phosphoglycerol transferase MdoB or a related enzyme of AlkP superfamily M Cell wall/membrane/envelope biogenesis ;}	{NA}	{GO:0008152; NA GO:0008484; sulfuric ester hydrolase activity; molecular_function}	{PHI:5354; W8TNJ3 ltaS 1280 Staphylococcus aureus Skin infections; food poisoning; respiratory diseases Mus musculus (related: house mouse) LTA synthase Other evidence: coinjection increased virulence (hypervirulence)}	{NA}	{NA}	{NA}	{NA}	{false}	{NA}
EF332.5.15_GM000630	{Chr1:625801:626667:+}	{WP_002322104.1; transcriptional activator, Rgg/GadR/MutR family domain protein [Enterococcus faecium]}	{NA}	{efau:EFAU085_00563; }	{NA}	{NA}	{GO:0043565; sequence-specific DNA binding; molecular_function GO:0005634; nucleus; cellular_component}	{NA}	{NA}	{NA}	{NA}	{NA}	{false}	{NA}
EF332.5.15_GM000631	{Chr1:626689:627126:-}	{WP_002293327.1; Nucleoside diphosphate kinase (EC 2. 7. 4. 6) [Clostridioides difficile|Enterococcus faecium|Enterococcus sp.]}	{A3DDC2; Nucleoside diphosphate kinase }	{efm:M7W_803; K00940 ndk, NME nucleoside-diphosphate kinase 2.7.4.6 Metabolism; Nucleotide metabolism; Purine metabolism [PATH:ko00230] Metabolism; Nucleotide metabolism; Pyrimidine metabolism [PATH:ko00240] Metabolism; Xenobiotics biodegradation and metabolism; Drug metabolism - other enzymes [PATH:ko00983] Metabolism; Metabolism of terpenoids and polyketides; Metabolic pathways [PATH:ko01100] M…	{NP_814769; COG0105 Nucleoside diphosphate kinase F Nucleotide transport and metabolism ;}	{NA}	{GO:0006241; CTP biosynthetic process; biological_process GO:0006165; nucleoside diphosphate phosphorylation; biological_process GO:0006183; GTP biosynthetic process; biological_process GO:0006228; UTP biosynthetic process; biological_process GO:0004550; nucleoside diphosphate kinase activity; molecular_function}	{PHI:6438; Q59636 Ndk 287 Pseudomonas aeruginosa Nosocomial infections Mus musculus (related: house mouse) Host-responsive regulator/Nucleoside diphosphate kinase Gene mutation increased virulence (hypervirulence)}	{VFG031457; CVF660 Nucleoside diphosphate kinase ndk Probable nucleoside diphosphate kinase NdkA NDK NDP kinase nucleoside-2-P kinase }	{NA}	{NA}	{NA}	{false}	{NA}
EF332.5.15_GM000632	{Chr1:627815:630463:+}	{EEV42204.1; magnesium-translocating P-type ATPase [Enterococcus faecium]}	{P0ABB9; Magnesium-transporting ATPase, P-type 1 }	{efu:HMPREF0351_10642; K01531 mgtA, mgtB Mg2+-importing ATPase 3.6.3.2 }	{YP_004456144; COG0474 Magnesium-transporting ATPase (P-type) P Inorganic ion transport and metabolism ;}	{gnl|TC-DB|P36640; 3.A.3.4.1 MG(2+) TRANSPORT ATPASE, P-TYPE 1 (EC 3.6.3.2) - Salmonella typhimurium.}	{NA}	{PHI:7573; Q669S4 MgtB 633 Yersinia pseudotuberculosis Zoonotic infection Galleria mellonella (related: greater wax moth) Magnesium ion transporter Gene deletion: full; gene complementation reduced virulence}	{VFG018402; CVF005 Mg2+ transport mgtB hypothetical protein }	{NA}	{NA}	{NA}	{false}	{NA}
EF332.5.15_GM000633	{Chr1:630550:631221:+}	{WP_002296187.1; HAD-superfamily hydrolase, subfamily IA, variant 3, putative [Enterococcus faecium]}	{NA}	{efu:HMPREF0351_10643; }	{NA}	{NA}	{GO:0016791; phosphatase activity; molecular_function}	{NA}	{NA}	{NA}	{NA}	{NA}	{false}	{NA}
EF332.5.15_GM000634	{Chr1:631868:632941:+}	{WP_002296186.1; D-methionine ABC superfamily ATP binding cassette transporter, ABC protein [Enterococcus faecium DO]}	{Q832Y6; Methionine import ATP-binding protein MetN 1 }	{efau:EFAU085_00568; K02071 metN D-methionine transport system ATP-binding protein -- Processing; Membrane transport; ABC transporters [PATH:ko02010]}	{YP_004887677; COG1135 ABC-type methionine transport system, ATPase component E Amino acid transport and metabolism ;}	{gnl|TC-DB|Q04MS6; 3.A.1.24.6 ABC transporter, ATP-binding protein OS=Streptococcus pneumoniae serotype 2 (strain D39 / NCTC 7466) GN=SPD_0153 PE=3 SV=1}	{GO:0004871; signal transducer activity; molecular_function GO:0019001; guanyl nucleotide binding; molecular_function GO:0005525; GTP binding; molecular_function GO:0016887; ATPase activity; molecular_function GO:0005524; ATP binding; molecular_function GO:0007186; G-protein coupled receptor protein signaling pathway; biological_process GO:0031683; G-protein beta/gamma-subunit complex binding; mo…	{NA}	{NA}	{NA}	{NA}	{NA}	{false}	{NA}
EF332.5.15_GM000635	{Chr1:632943:633623:+}	{WP_002293786.1; D-methionine ABC superfamily ATP binding cassette transporter, membrane protein [Enterococcus faecium DO]}	{Q8ZH39; D-methionine transport system permease protein MetI }	{efm:M7W_808; K02072 metI D-methionine transport system permease protein -- Processing; Membrane transport; ABC transporters [PATH:ko02010]}	{YP_004887676; COG2011 ABC-type methionine transport system, permease component E Amino acid transport and metabolism ;}	{gnl|TC-DB|Q8K8K7; 3.A.1.24.3 Putative ABC transporter (Permease protein) OS=Streptococcus pyogenes serotype M3 GN=atmE PE=3 SV=1}	{GO:0016020; membrane; cellular_component GO:0006810; transport; biological_process}	{NA}	{NA}	{NA}	{NA}	{NA}	{false}	{NA}
EF332.5.15_GM000636	{Chr1:633640:634479:+}	{WP_002296185.1; MULTISPECIES: methionine ABC transporter substrate-binding protein [Enterococcus|Enterococcus faecium]}	{Q9KTJ7; Probable D-methionine-binding lipoprotein MetQ }	{efc:EFAU004_00622; K02073 metQ D-methionine transport system substrate-binding protein -- Processing; Membrane transport; ABC transporters [PATH:ko02010]}	{NP_815743; COG1464 ABC-type metal ion transport system, periplasmic component/surface antigen P Inorganic ion transport and metabolism ;}	{gnl|TC-DB|Q8K8K9; 3.A.1.24.3 Putative lipoprotein (Putative uncharacterized protein SPs1626) OS=Streptococcus pyogenes serotype M3 GN=atmB PE=4 SV=1}	{NA}	{PHI:2732; Q97T11 metQ 1313 Streptococcus pneumoniae Pneumonia; otitis media; septicaemia; meningitis Mus musculus (related: house mouse) Methionine ABC transporter lipoprotein Gene deletion: full reduced virulence}	{VFG045346; VF0513 IlpA IlpA immunogenic lipoprotein A - - Dual functions as an adhesin and an immunostimulant A lipoprotein that stimulates production of proinflammatory cytokines via TLR2 in human monocytes; involved in bacterial adherence to host cells}	{NA}	{NA}	{NA}	{false}	{NA}
EF332.5.15_GM000637	{Chr1:634510:635733:+}	{WP_002293788.1; Catalyzes the cleavage of p-aminobenzoyl-glutamate to p-aminobenzoate and glutamate2C subunit A [Enterococcus faecium]}	{NA}	{efu:HMPREF0351_10647; }	{YP_006990984; COG1473 Metal-dependent amidase/aminoacylase/carboxypeptidase R General function prediction only ;}	{NA}	{GO:0008152; NA GO:0016787; hydrolase activity; molecular_function}	{NA}	{NA}	{NA}	{NA}	{NA}	{false}	{NA}
EF332.5.15_GM000638	{Chr1:636136:637554:+}	{WP_002296182.1; NhaC family sodium: proton (Na+: H) antiporter [Enterococcus faecium DO]}	{P27611; Na(+)/H(+) antiporter NhaC }	{efc:EFAU004_00624; K03315 nhaC Na+:H+ antiporter, NhaC family -- }	{NP_814191; COG1757 Na+/H+ antiporter NhaC C Energy production and conversion ;}	{gnl|TC-DB|Q838N7; 2.A.35.1.3 Na+/H+ antiporter - Enterococcus faecalis (Streptococcus faecalis).}	{GO:0016021; integral to membrane; cellular_component GO:0006506; GPI anchor biosynthetic process; biological_process GO:0016746; transferase activity, transferring acyl groups; molecular_function}	{NA}	{NA}	{NA}	{NA}	{NA}	{false}	{NA}
EF332.5.15_GM000639	{Chr1:638058:638501:-}	{WP_002296181.1; protein of hypothetical function DUF305 [Enterococcus faecium DO]}	{NA}	{efu:HMPREF0351_10649; }	{YP_006296606; COG3544 Uncharacterized conserved protein, DUF305 family S Function unknown ;}	{NA}	{GO:0006817; phosphate transport; biological_process GO:0005315; inorganic phosphate transmembrane transporter activity; molecular_function GO:0016020; membrane; cellular_component GO:0045227; capsule polysaccharide biosynthetic process; biological_process}	{NA}	{NA}	{NA}	{NA}	{NA}	{false}	{NA}
EF332.5.15_GM000640	{Chr1:638719:640059:-}	{WP_002296179.1; D-serine, D-alanine, glycine transporter [Enterococcus faecium NRRL B-2354]}	{O32257; Uncharacterized amino acid permease YvbW }	{efau:EFAU085_00574; K03293 TC.AAT amino acid transporter, AAT family -- }	{NP_814833; COG1113 L-asparagine transporter and related permeases E Amino acid transport and metabolism ;}	{gnl|TC-DB|F2HN33; 2.A.3.1.22 YsjA protein OS=Lactococcus lactis subsp. lactis (strain CV56) GN=ysjA PE=4 SV=1}	{GO:0006810; transport; biological_process GO:0055085; transmembrane transport; biological_process GO:0016020; membrane; cellular_component GO:0015171; amino acid transmembrane transporter activity; molecular_function GO:0003333; amino acid transmembrane transport; biological_process}	{NA}	{NA}	{NA}	{NA}	{NA}	{false}	{NA}
EF332.5.15_GM000641	{Chr1:640328:641224:+}	{WP_002290034.1; oligosaccharide biosynthesis protein Alg14 [Enterococcus faecium|Enterococcus sp.]}	{NA}	{efc:EFAU004_00627; }	{NA}	{NA}	{NA}	{NA}	{NA}	{NA}	{NA}	{NA}	{false}	{NA}
EF332.5.15_GM000642	{Chr1:641374:642315:-}	{WP_002296177.1; 2-dehydropantoate 2-reductase family protein [Clostridioides difficile|Enterococcus faecium|Enterococcus sp.]}	{Q9CFY8; Putative 2-dehydropantoate 2-reductase }	{efm:M7W_816; K00077 panE, apbA 2-dehydropantoate 2-reductase 1.1.1.169 Metabolism; Metabolism of cofactors and vitamins; Pantothenate and CoA biosynthesis [PATH:ko00770] Metabolism; Metabolism of terpenoids and polyketides; Metabolic pathways [PATH:ko01100] Metabolism; Metabolism of terpenoids and polyketides; Biosynthesis of secondary metabolites [PATH:ko01110]}	{NP_816093; COG1893 Ketopantoate reductase H Coenzyme transport and metabolism ;}	{NA}	{GO:0071949; FAD binding; molecular_function GO:0006631; fatty acid metabolic process; biological_process GO:0008677; 2-dehydropantoate 2-reductase activity; molecular_function GO:0043565; sequence-specific DNA binding; molecular_function GO:0051287; NAD binding; molecular_function GO:0004616; phosphogluconate dehydrogenase (decarboxylating) activity; molecular_function GO:0003857; 3-hydroxyacyl-…	{NA}	{NA}	{NA}	{NA}	{NA}	{false}	{NA}
EF332.5.15_GM000643	{Chr1:642441:643562:+}	{WP_002289891.1; glycerate kinase family protein [Clostridioides difficile|Enterococcus faecium|Enterococcus sp.]}	{NA}	{efau:EFAU085_00577; K00865 glxK, garK glycerate 2-kinase 2.7.1.165 Metabolism; Amino acid metabolism; Glycine, serine and threonine metabolism [PATH:ko00260] Metabolism; Lipid metabolism; Glycerolipid metabolism [PATH:ko00561] Metabolism; Carbohydrate metabolism; Glyoxylate and dicarboxylate metabolism [PATH:ko00630] Metabolism; Metabolism of terpenoids and polyketides; Metabolic pathways [PATH:…	{NP_269890; COG1929 Glycerate kinase G Carbohydrate transport and metabolism ;}	{NA}	{GO:0008887; glycerate kinase activity; molecular_function GO:0031388; organic acid phosphorylation; biological_process}	{NA}	{NA}	{NA}	{NA}	{NA}	{false}	{NA}
EF332.5.15_GM000644	{Chr1:643820:645322:+}	{WP_002296175.1; MULTISPECIES: Lsa family ABC-F type ribosomal protection protein [Enterococcus|Enterococcus faecium|Enterococcus sp.]}	{NA}	{efu:HMPREF0351_10654; K19350 lsa lincosamide and streptogramin A transport system ATP-binding/permease protein -- Processing; Membrane transport; ABC transporters [PATH:ko02010]}	{NP_816352; COG0488 ATPase components of ABC transporters with duplicated ATPase domains R General function prediction only ;}	{NA}	{GO:0005525; GTP binding; molecular_function GO:0007264; small GTPase mediated signal transduction; biological_process GO:0003724; RNA helicase activity; molecular_function GO:0005524; ATP binding; molecular_function GO:0016887; ATPase activity; molecular_function GO:0003924; GTPase activity; molecular_function GO:0016301; kinase activity; molecular_function GO:0003723; RNA binding; molecular_fun…	{NA}	{NA}	{NA}	{ARO:3000300; lsaA 687.182 efflux pump conferring antibiotic resistance }	{NA}	{false}	{NA}
EF332.5.15_GM000645	{Chr1:645350:645916:+}	{WP_002304258.1; phosphoglycerate mutase family protein [Enterococcus faecium]}	{NA}	{efu:HMPREF0351_10655; }	{NP_816599; COG0406 Broad specificity phosphatase PhoE G Carbohydrate transport and metabolism ;}	{NA}	{NA}	{NA}	{NA}	{NA}	{NA}	{NA}	{false}	{NA}
EF332.5.15_GM000646	{Chr1:646127:647188:+}	{WP_002296173.1; outer membrane insertion signal domain protein [Enterococcus faecium]}	{NA}	{efc:EFAU004_00632; K09963 K09963 uncharacterized protein -- }	{NP_267285; COG3589 Uncharacterized protein S Function unknown ;}	{NA}	{GO:0019073; viral DNA genome packaging; biological_process}	{NA}	{NA}	{NA}	{NA}	{NA}	{false}	{NA}
EF332.5.15_GM000647	{Chr1:647191:648087:+}	{WP_002287094.1; MULTISPECIES: N-acetylmuramic acid 6-phosphate etherase [Clostridioides difficile|Enterococcus|Enterococcus faecium|Enterococcus sp.]}	{Q831R4; N-acetylmuramic acid 6-phosphate etherase 2 }	{efau:EFAU085_00581; K07106 murQ N-acetylmuramic acid 6-phosphate etherase 4.2.1.126 Metabolism; Carbohydrate metabolism; Amino sugar and nucleotide sugar metabolism [PATH:ko00520] Metabolism; Metabolism of terpenoids and polyketides; Metabolic pathways [PATH:ko01100]}	{NP_816084; COG2103 N-acetylmuramic acid 6-phosphate (MurNAc-6-P) etherase M Cell wall/membrane/envelope biogenesis ;}	{NA}	{GO:0097367; NA GO:1901135; NA}	{PHI:7350; Q2FK71 murQ 1280 Staphylococcus aureus Skin infections; food poisoning; respiratory diseases Danio rerio (related: zebrafish) N-acetylmuramic acid-6-phosphate etherase Gene mutation unaffected pathogenicity}	{NA}	{NA}	{NA}	{NA}	{false}	{NA}
EF332.5.15_GM000648	{Chr1:648101:650083:+}	{WP_002287092.1; MULTISPECIES: PTS beta-glucoside transporter subunit EIIBCA [Enterococcus|Enterococcus faecium|Enterococcus sp.]}	{Q5HLT2; PTS system EIIBC component SERP1900 }	{efau:EFAU085_00582; K02808 PTS-Scr-EIIA, scrA, ptsS PTS system, sucrose-specific IIA component 2.7.1.211 Metabolism; Carbohydrate metabolism; Starch and sucrose metabolism [PATH:ko00500] Processing; Membrane transport; Phosphotransferase system (PTS) [PATH:ko02060]}	{YP_005005560; COG2190 Phosphotransferase system IIA component G Carbohydrate transport and metabolism ;}	{NA}	{GO:0008982; protein-N(PI)-phosphohistidine-sugar phosphotransferase activity; molecular_function GO:0009401; phosphoenolpyruvate-dependent sugar phosphotransferase system; biological_process GO:0016020; membrane; cellular_component}	{NA}	{NA}	{NA}	{NA}	{NA}	{false}	{NA}
EF332.5.15_GM000649	{Chr1:650070:650168:+}	{NA}	{NA}	{NA}	{NA}	{NA}	{NA}	{NA}	{NA}	{NA}	{NA}	{NA}	{false}	{NA}
EF332.5.15_GM000650	{Chr1:650148:650594:-}	{WP_038811071.1; ribonucleotide reductase assembly protein NrdI [Enterococcus faecium]}	{Q8NZA2; Putative NrdI-like protein }	{efu:HMPREF0351_10659; K03647 nrdI protein involved in ribonucleotide reduction -- }	{NP_815212; COG1780 Protein involved in ribonucleotide reduction F Nucleotide transport and metabolism ;}	{NA}	{GO:0010181; FMN binding; molecular_function}	{NA}	{NA}	{NA}	{NA}	{NA}	{false}	{NA}
EF332.5.15_GM000651	{Chr1:650805:652229:+}	{WP_050542722.1; hypothetical protein, partial [Enterococcus faecium]}	{O53092; Arginine/ornithine antiporter }	{efau:EFAU085_00584; K03758 arcD, lysl, lysP arginine:ornithine antiporter / lysine permease -- }	{YP_006991724; COG0531 Amino acid transporter E Amino acid transport and metabolism ;}	{gnl|TC-DB|F2HL56; 2.A.3.2.11 ArcD1 protein OS=Lactococcus lactis subsp. lactis (strain CV56) GN=arcD1 PE=4 SV=1}	{GO:0003333; amino acid transmembrane transport; biological_process GO:0055085; transmembrane transport; biological_process GO:0006810; transport; biological_process GO:0016020; membrane; cellular_component GO:0015171; amino acid transmembrane transporter activity; molecular_function}	{NA}	{NA}	{NA}	{NA}	{NA}	{false}	{NA}
EF332.5.15_GM000652	{Chr1:652410:653183:-}	{WP_002287088.1; ABC superfamily ATP binding cassette transporter, membrane protein [Enterococcus faecium]}	{NA}	{efau:EFAU085_00585; K01992 ABC-2.P ABC-2 type transport system permease protein -- }	{NP_375627; COG1277 ABC-type transport system involved in multi-copper enzyme maturation, permease component O Posttranslational modification, protein turnover, chaperones ;}	{NA}	{GO:0016020; membrane; cellular_component GO:0006810; transport; biological_process}	{NA}	{NA}	{NA}	{NA}	{NA}	{false}	{NA}
EF332.5.15_GM000653	{Chr1:653180:654085:-}	{WP_002287087.1; ABC superfamily ATP binding cassette transporter, ABC protein [Enterococcus faecium DO]}	{P0C0E3; Lantibiotic transport ATP-binding protein SrtF }	{efau:EFAU085_00586; K01990 ABC-2.A ABC-2 type transport system ATP-binding protein -- }	{YP_007414467; COG1131 ABC-type multidrug transport system, ATPase component V Defense mechanisms ;}	{gnl|TC-DB|Q18BL2; 3.A.1.124.6 ABC-type transport system,lantibiotic/multidrug-family ATP-binding protein OS=Peptoclostridium difficile (strain 630) GN=cprA PE=4 SV=1}	{GO:0005524; ATP binding; molecular_function GO:0016887; ATPase activity; molecular_function GO:0003924; GTPase activity; molecular_function GO:0002949; NA GO:0006777; Mo-molybdopterin cofactor biosynthetic process; biological_process GO:0005525; GTP binding; molecular_function GO:0043531; ADP binding; molecular_function}	{PHI:6324; Q53763 StpC 1280 Staphylococcus aureus Skin infections; food poisoning; respiratory diseases Gallus gallus (related: chicken) Cysteine protease Altered gene expression / gene regulation: overexpression unaffected pathogenicity}	{NA}	{NA}	{NA}	{NA}	{false}	{NA}
EF332.5.15_GM000654	{Chr1:654239:654559:-}	{WP_002287086.1; small multidrug resistance efflux protein, SMR family [Enterococcus faecium]}	{Q8D1E4; Quaternary ammonium compound-resistance protein SugE }	{efau:EFAU085_00587; K11741 sugE quaternary ammonium compound-resistance protein SugE -- }	{YP_003622367; COG2076 Multidrug transporter EmrE and related cation transporters V Defense mechanisms ;}	{gnl|TC-DB|P69937; 2.A.7.1.4 Quaternary ammonium compound-resistance protein sugE - Escherichia coli.}	{GO:0016021; integral to membrane; cellular_component GO:0016020; membrane; cellular_component}	{NA}	{NA}	{NA}	{NA}	{NA}	{false}	{NA}
EF332.5.15_GM000655	{Chr1:655033:655719:+}	{WP_002287083.1; FIG00628423: hypothetical protein [Clostridioides difficile|Enterococcus faecium|Enterococcus faecium,|Enterococcus sp.]}	{NA}	{efu:HMPREF0351_10664; }	{NP_814188; COG3819 Uncharacterized membrane protein S Function unknown ;}	{NA}	{NA}	{NA}	{NA}	{NA}	{NA}	{NA}	{false}	{NA}
EF332.5.15_GM000656	{Chr1:655721:656665:+}	{WP_002287082.1; Protein of unknown function DUF979 [Enterococcus faecium DO]}	{NA}	{efc:EFAU004_00641; }	{NP_814189; COG3817 Uncharacterized membrane protein S Function unknown ;}	{gnl|TC-DB|C0B844; 9.B.211.1.2 Uncharacterized protein OS=Coprococcus comes ATCC 27758 GN=COPCOM_01318 PE=4 SV=1}	{NA}	{NA}	{NA}	{NA}	{NA}	{NA}	{false}	{NA}
EF332.5.15_GM000657	{Chr1:656864:657508:+}	{WP_002287081.1; Pyrrolidone-carboxylate peptidase (EC 3. 4. 19. 3) [Enterococcus faecium|Enterococcus sp.]}	{Q838N8; Pyrrolidone-carboxylate peptidase }	{efu:HMPREF0351_10666; K01304 pcp pyroglutamyl-peptidase 3.4.19.3 }	{NP_814190; COG2039 Pyrrolidone-carboxylate peptidase (N-terminal pyroglutamyl peptidase) O Posttranslational modification, protein turnover, chaperones ;}	{NA}	{GO:0016829; lyase activity; molecular_function}	{NA}	{NA}	{NA}	{NA}	{NA}	{false}	{NA}
EF332.5.15_GM000658	{Chr1:657587:658864:+}	{WP_002287080.1; MULTISPECIES: hypothetical protein [Clostridioides difficile|Enterococcus|Enterococcus faecium|Enterococcus faecium,|Enterococcus sp.]}	{NA}	{efau:EFAU085_00591; }	{NA}	{NA}	{NA}	{NA}	{NA}	{NA}	{NA}	{NA}	{false}	{NA}
EF332.5.15_GM000659	{Chr1:659048:659797:-}	{WP_042957171.1; membrane protein [Enterococcus faecium]}	{NA}	{efu:HMPREF0351_10668; K03811 pnuC nicotinamide mononucleotide transporter -- }	{YP_007413143; COG3201 Nicotinamide riboside transporter PnuC H Coenzyme transport and metabolism ;}	{NA}	{GO:0034257; nicotinamide riboside transporter activity; molecular_function GO:0015986; ATP synthesis coupled proton transport; biological_process GO:0015078; hydrogen ion transmembrane transporter activity; molecular_function GO:0016020; membrane; cellular_component GO:0000276; mitochondrial proton-transporting ATP synthase complex, coupling factor F(o); cellular_component GO:0034258; nicotinami…	{NA}	{NA}	{NA}	{NA}	{NA}	{false}	{NA}
EF332.5.15_GM000660	{Chr1:660127:660507:+}	{WP_002287076.1; Glyoxalase/bleomycin resistance protein/dioxygenase [Enterococcus faecium]}	{P45871; Uncharacterized protein YwkD }	{efc:EFAU004_00645; K08234 yaeR glyoxylase I family protein -- }	{YP_006991737; COG0346 Catechol 2,3-dioxygenase or other lactoylglutathione lyase family enzyme Q Secondary metabolites biosynthesis, transport and catabolism ;}	{NA}	{NA}	{NA}	{NA}	{NA}	{NA}	{NA}	{false}	{NA}
EF332.5.15_GM000661	{Chr1:660603:661112:+}	{WP_002287075.1; MULTISPECIES: hypothetical protein [Clostridioides difficile|Enterococcus|Enterococcus faecium|Enterococcus faecium,|Enterococcus sp.]}	{NA}	{efu:HMPREF0351_10670; }	{NA}	{NA}	{NA}	{NA}	{NA}	{NA}	{NA}	{NA}	{false}	{NA}
EF332.5.15_GM000662	{Chr1:661189:661368:+}	{WP_002291570.1; FIG00628703: hypothetical protein' [Enterococcus faecium|Enterococcus faecium,|Enterococcus sp.]}	{NA}	{efc:EFAU004_00647; }	{NA}	{NA}	{GO:0006464; protein modification process; biological_process GO:0016151; nickel ion binding; molecular_function GO:0006351; transcription, DNA-dependent; biological_process GO:0003887; DNA-directed DNA polymerase activity; molecular_function GO:0001882; nucleoside binding; molecular_function GO:0046872; metal ion binding; molecular_function GO:0008270; zinc ion binding; molecular_function GO:000…	{NA}	{NA}	{NA}	{NA}	{NA}	{false}	{NA}
EF332.5.15_GM000663	{Chr1:661393:661986:+}	{WP_002287074.1; GCN5-related N-acetyltransferase [Enterococcus faecium]}	{NA}	{efu:HMPREF0351_10672; }	{YP_004456000; COG0456 Ribosomal protein S18 acetylase RimI and related acetyltransferases J Translation, ribosomal structure and biogenesis ;}	{NA}	{GO:0008080; N-acetyltransferase activity; molecular_function GO:0016747; transferase activity, transferring acyl groups other than amino-acyl groups; molecular_function}	{NA}	{NA}	{NA}	{NA}	{NA}	{false}	{NA}
EF332.5.15_GM000664	{Chr1:662033:662548:-}	{WP_002287073.1; MULTISPECIES: hypothetical protein [Clostridioides difficile|Enterococcus|Enterococcus faecium|Enterococcus faecium,|Enterococcus sp.]}	{NA}	{efau:EFAU085_00597; }	{NP_814684; COG4894 Uncharacterized protein YxjI S Function unknown ;}	{NA}	{NA}	{NA}	{NA}	{NA}	{NA}	{NA}	{false}	{NA}
EF332.5.15_GM000665	{Chr1:662574:663443:-}	{WP_002287072.1; Cof protein: HAD-superfamily hydrolase, subfamily IIB [Enterococcus faecium]}	{NA}	{efm:M7W_838; }	{NP_814685; COG0561 Hydroxymethylpyrimidine pyrophosphatase and other HAD family phosphatases HR Coenzyme transport and metabolism ; General function prediction only ;}	{NA}	{GO:0008173; RNA methyltransferase activity; molecular_function GO:0003824; NA GO:0006396; RNA processing; biological_process GO:0016791; phosphatase activity; molecular_function GO:0003723; RNA binding; molecular_function GO:0005992; trehalose biosynthetic process; biological_process}	{NA}	{NA}	{NA}	{NA}	{NA}	{false}	{NA}
EF332.5.15_GM000666	{Chr1:663560:664249:+}	{WP_002320881.1; uracil-DNA glycosylase [Enterococcus faecium]}	{Q836Z5; Uracil-DNA glycosylase }	{efu:HMPREF0351_10675; K03648 UNG, UDG uracil-DNA glycosylase 3.2.2.27 Processing; Replication and repair; Base excision repair [PATH:ko03410] Diseases; Immune diseases; Primary immunodeficiency [PATH:ko05340]}	{NP_814686; COG0692 Uracil DNA glycosylase L Replication, recombination and repair ;}	{NA}	{NA}	{NA}	{NA}	{NA}	{NA}	{NA}	{false}	{NA}
EF332.5.15_GM000667	{Chr1:664402:665382:+}	{WP_002320882.1; phosphate acetyltransferase [Enterococcus faecium]}	{P39646; Phosphate acetyltransferase }	{efu:HMPREF0351_10676; K00625 E2.3.1.8, pta phosphate acetyltransferase 2.3.1.8 Metabolism; Metabolism of other amino acids; Taurine and hypotaurine metabolism [PATH:ko00430] Metabolism; Carbohydrate metabolism; Pyruvate metabolism [PATH:ko00620] Metabolism; Carbohydrate metabolism; Propanoate metabolism [PATH:ko00640] Metabolism; Energy metabolism; Methane metabolism [PATH:ko00680] Metabolism; E…	{YP_004456004; COG0280 Phosphotransacetylase C Energy production and conversion ;}	{NA}	{GO:0008152; NA GO:0016746; transferase activity, transferring acyl groups; molecular_function}	{NA}	{NA}	{NA}	{NA}	{NA}	{false}	{NA}
EF332.5.15_GM000668	{Chr1:665505:665978:+}	{WP_002287066.1; MULTISPECIES: tRNA (adenosine(37)-N6)-threonylcarbamoyltransferase complex ATPase subunit type 1 TsaE [Enterococcus|Enterococcus faecium|Enterococcus sp.]}	{O05515; tRNA threonylcarbamoyladenosine biosynthesis protein TsaE }	{efc:EFAU004_00653; K06925 tsaE tRNA threonylcarbamoyladenosine biosynthesis protein TsaE -- }	{YP_004886628; COG0802 tRNA A37 threonylcarbamoyladenosine biosynthesis protein TsaE J Translation, ribosomal structure and biogenesis ;}	{NA}	{GO:0003678; DNA helicase activity; molecular_function GO:0006281; DNA repair; biological_process GO:0006810; transport; biological_process GO:0016887; ATPase activity; molecular_function GO:0005524; ATP binding; molecular_function GO:0004329; formate-tetrahydrofolate ligase activity; molecular_function GO:0009378; four-way junction helicase activity; molecular_function GO:0002949; NA GO:0006310;…	{NA}	{NA}	{NA}	{NA}	{NA}	{false}	{NA}
EF332.5.15_GM000669	{Chr1:665971:666495:+}	{WP_002287063.1; MULTISPECIES: N-acetyltransferase [Enterococcus|Enterococcus faecium]}	{NA}	{efm:M7W_842; }	{NP_814689; COG1670 Protein N-acetyltransferase, RimJ/RimL family JO Translation, ribosomal structure and biogenesis ; Posttranslational modification, protein turnover, chaperones ;}	{NA}	{GO:0008080; N-acetyltransferase activity; molecular_function GO:0016747; transferase activity, transferring acyl groups other than amino-acyl groups; molecular_function}	{NA}	{NA}	{NA}	{NA}	{NA}	{false}	{NA}
[truncated: 2,508 more rows]
[truncated: 1 more columns]
