# Supplementary material for: New Mutations in cls Lead to Daptomycin Resistance in a Clinical Vancomycin- and Daptomycin-Resistant Enterococcus faecium Strain
Source: Front Microbiol. 2022 Jun 21;13:896916. doi: 10.3389/fmicb.2022.896916 (PMC9253605; doi:10.3389/fmicb.2022.896916)
Supplement: Supplementary file 2 [file Table_2.XLSX]

## Sheet: EF332.5.15.GI
Supplementary Table 2 Prediction of genomic islands in E. faecium EF332 genome
GIs_id	Sequence_id	Sequence_start	Sequence_end	Length	GC%	Gene_ID
GIs001	Chr1	67938	88095	20158	40.01	EF332.5.15_GM000084,EF332.5.15_GM000085,EF332.5.15_GM000086,EF332.5.15_GM000087,EF332.5.15_GM000088,EF332.5.15_GM000089,EF332.5.15_GM000090,EF332.5.15_GM000091,EF332.5.15_GM000092,EF332.5.15_GM000093,EF332.5.15_GM000094,EF332.5.15_GM000095,EF332.5.15_GM000096,EF332.5.15_GM000097,EF332.5.15_GM000098,EF332.5.15_GM000099,EF332.5.15_GM000100,EF332.5.15_GM000101,EF332.5.15_GM000102,EF332.5.15_GM000103…
GIs002	Chr1	572266	580668	8403	34.37	EF332.5.15_GM000582,EF332.5.15_GM000583,EF332.5.15_GM000584,EF332.5.15_GM000585,EF332.5.15_GM000586,EF332.5.15_GM000587,EF332.5.15_GM000588,EF332.5.15_GM000589,EF332.5.15_GM000590,EF332.5.15_GM000591
GIs003	Chr1	808476	815923	7448	32.16	EF332.5.15_GM000810,EF332.5.15_GM000811,EF332.5.15_GM000812,EF332.5.15_GM000813,EF332.5.15_GM000814,EF332.5.15_GM000815,EF332.5.15_GM000816,EF332.5.15_GM000817,EF332.5.15_GM000818,EF332.5.15_GM000819,EF332.5.15_GM000820,EF332.5.15_GM000821,EF332.5.15_GM000822,EF332.5.15_GM000823
GIs004	Chr1	869607	877836	8230	32.04	EF332.5.15_GM000890,EF332.5.15_GM000891,EF332.5.15_GM000892,EF332.5.15_GM000893,EF332.5.15_GM000894,EF332.5.15_GM000895,EF332.5.15_GM000896,EF332.5.15_GM000897
GIs005	Chr1	1122646	1128149	5504	36.57	EF332.5.15_GM001137,EF332.5.15_GM001138,EF332.5.15_GM001139,EF332.5.15_GM001140,EF332.5.15_GM001141,EF332.5.15_GM001142,EF332.5.15_GM001143,EF332.5.15_GM001144,EF332.5.15_GM001145
GIs006	Chr1	1597762	1603825	6064	34	EF332.5.15_GM001604,EF332.5.15_GM001605,EF332.5.15_GM001606,EF332.5.15_GM001607,EF332.5.15_GM001608,EF332.5.15_GM001609,EF332.5.15_GM001610,EF332.5.15_GM001611,EF332.5.15_GM001612
GIs007	Chr1	2081147	2086475	5329	31.92	EF332.5.15_GM002137,EF332.5.15_GM002138,EF332.5.15_GM002139,EF332.5.15_GM002140,EF332.5.15_GM002141,EF332.5.15_GM002142,EF332.5.15_GM002143,EF332.5.15_GM002144,EF332.5.15_GM002145,EF332.5.15_GM002146
GIs008	Chr1	2385014	2395744	10731	36.39	EF332.5.15_GM002435,EF332.5.15_GM002436,EF332.5.15_GM002437,EF332.5.15_GM002438,EF332.5.15_GM002439,EF332.5.15_GM002440,EF332.5.15_GM002441,EF332.5.15_GM002442,EF332.5.15_GM002443,EF332.5.15_GM002444
GIs009	Chr1	2633858	2658460	24603	35.8	EF332.5.15_GM002652,EF332.5.15_GM002653,EF332.5.15_GM002654,EF332.5.15_GM002655,EF332.5.15_GM002656,EF332.5.15_GM002657,EF332.5.15_GM002658,EF332.5.15_GM002659,EF332.5.15_GM002660,EF332.5.15_GM002661,EF332.5.15_GM002662,EF332.5.15_GM002663,EF332.5.15_GM002664,EF332.5.15_GM002665,EF332.5.15_GM002666,EF332.5.15_GM002667,EF332.5.15_GM002668,EF332.5.15_GM002669
GIs010	Chr1	2666702	2678690	11989	32.39	EF332.5.15_GM002680,EF332.5.15_GM002681,EF332.5.15_GM002682,EF332.5.15_GM002683,EF332.5.15_GM002684,EF332.5.15_GM002685,EF332.5.15_GM002686,EF332.5.15_GM002687,EF332.5.15_GM002688,EF332.5.15_GM002689,EF332.5.15_GM002690,EF332.5.15_GM002691,EF332.5.15_GM002692
GIs011	pEF332-2	69613	75649	6037	40.58	EF332.5.15_GM002846,EF332.5.15_GM002847,EF332.5.15_GM002848,EF332.5.15_GM002849,EF332.5.15_GM002850,EF332.5.15_GM002851,EF332.5.15_GM002852,EF332.5.15_GM002853,EF332.5.15_GM002854,EF332.5.15_GM002933(vanXA),EF332.5.15_GM002934(vanA), EF332.5.15_GM002935(vanHA), EF332.5.15_GM002936(vanSA), EF332.5.15_GM002937(vanRA)
GIs012	pEF332-3	6608	9928	3321	33.39	EF332.5.15_GM002882,EF332.5.15_GM002883,EF332.5.15_GM002884,EF332.5.15_GM002885,EF332.5.15_GM002886,EF332.5.15_GM002887,EF332.5.15_GM002888,EF332.5.15_GM002889
GIs013	pEF332-4	55246	60209	4964	31.83	EF332.5.15_GM002976,EF332.5.15_GM002977,EF332.5.15_GM002978,EF332.5.15_GM002979,EF332.5.15_GM002980,EF332.5.15_GM002981,EF332.5.15_GM002982,EF332.5.15_GM002983,EF332.5.15_GM002984,EF332.5.15_GM002985
GIs014	pEF332-4	124891	129322	4432	32.65	EF332.5.15_GM003052,EF332.5.15_GM003053,EF332.5.15_GM003054,EF332.5.15_GM003055,EF332.5.15_GM003056,EF332.5.15_GM003057,EF332.5.15_GM003058
